# Supplementary material for: Transcriptomic Changes Underlying the Anti-Steatotic Effects of DHA Supplementation in Aged Obese Female Mice
Source: Int J Mol Sci. 2025 Dec 2;26(23):11689. doi: 10.3390/ijms262311689 (PMC12691985; doi:10.3390/ijms262311689)
Supplement: Supplementary file 1 [file ijms-26-11689-s001.zip]

Archive with 2 entries (2 files):
- ijms-3702935 Supplementary material.xlsx
- ijms-3702935 Supplementary material.pdf
