# Supplementary material for: Transcriptomic Changes Underlying the Anti-Steatotic Effects of DHA Supplementation in Aged Obese Female Mice
Source: Int J Mol Sci. 2025 Dec 2;26(23):11689. doi: 10.3390/ijms262311689 (PMC12691985; doi:10.3390/ijms262311689)
Supplement: Supplementary file 1 [file ijms-26-11689-s001.zip › ijms-3702935 Supplementary material.xlsx]

## Sheet: T18GvsT18D
gene_id	gene_type	gene_name	level	havana_gene	chr	DB	Type	start	end	strand	logFC	AveExpr	t	P.Value	adj.P.Val	B
ENSMUSG00000031972.6	protein_coding	Acta1	2	OTTMUSG00000062000.1	chr8	HAVANA	gene	124618508	124621490	-	5.51071	8.31706	42.4051	1.70775e-33	2.19242e-29	63.6254
ENSMUSG00000074115.6	protein_coding	Saa1	2	OTTMUSG00000033491.2	chr7	HAVANA	gene	46389921	46392404	-	-2.01688	9.01957	-36.2607	5.53067e-31	3.55013e-27	60.7283
ENSMUSG00000057465.6	protein_coding	Saa2	2	OTTMUSG00000060226.1	chr7	HAVANA	gene	46401214	46403737	+	-1.88918	7.92029	-32.6228	2.67023e-29	1.14268e-25	56.8598
ENSMUSG00000074768.7	protein_coding	Bhmt	2	OTTMUSG00000024452.4	chr13	HAVANA	gene	93753183	93774469	-	1.2618	12.4508	26.5725	4.54268e-26	1.45797e-22	49.2781
ENSMUSG00000031633.5	protein_coding	Slc25a4	2	OTTMUSG00000016487.2	chr8	HAVANA	gene	46659834	46664321	-	2.96633	6.82878	25.4574	2.11367e-25	5.42705e-22	47.6637
ENSMUSG00000061540.4	protein_coding	Orm2	2	OTTMUSG00000000306.1	chr4	HAVANA	gene	63280686	63284115	+	-1.94273	5.17943	-23.183	5.91084e-24	1.08405e-20	44.5832
ENSMUSG00000040017.9	protein_coding	Saa4	2	OTTMUSG00000058658.1	chr7	HAVANA	gene	46377422	46382027	-	-1.51628	8.74684	-23.0883	6.83167e-24	1.09631e-20	44.2859
ENSMUSG00000061723.19	protein_coding	Tnnt3	2	OTTMUSG00000018789.15	chr7	HAVANA	gene	142052573	142069746	+	5.30802	6.68154	23.9878	1.76194e-24	3.76996e-21	43.802
ENSMUSG00000022347.9	protein_coding	A1bg	2	OTTMUSG00000070564.1	chr15	HAVANA	gene	60768708	60794861	-	2.05897	5.96002	22.1667	2.87496e-23	4.10098e-20	42.9663
ENSMUSG00000032366.16	protein_coding	Tpm1	2	OTTMUSG00000020411.2	chr9	HAVANA	gene	66929872	66956688	-	2.64089	7.06921	21.7585	5.52377e-23	7.09141e-20	42.2877
ENSMUSG00000050440.9	protein_coding	Hamp	2	OTTMUSG00000058034.2	chr7	HAVANA	gene	30641793	30643457	-	1.55659	9.23892	21.0809	1.67217e-22	1.84324e-19	41.183
ENSMUSG00000032080.7	protein_coding	Apoa4	2	OTTMUSG00000028705.1	chr9	HAVANA	gene	46151994	46154757	+	1.57098	10.644	21.0628	1.72292e-22	1.84324e-19	41.0744
ENSMUSG00000021922.18	protein_coding	Itih4	2	OTTMUSG00000026366.3	chr14	HAVANA	gene	30608433	30624310	+	-0.85171	10.7992	-20.0125	1.02056e-21	1.00784e-18	39.1163
ENSMUSG00000030672.13	protein_coding	Mylpf	2	OTTMUSG00000023131.3	chr7	HAVANA	gene	126808062	126813470	+	4.71915	6.71643	19.7887	1.50605e-21	1.38105e-18	38.5218
ENSMUSG00000072949.7	protein_coding	Acot1	2	OTTMUSG00000066902.1	chr12	HAVANA	gene	84056264	84065145	+	1.32401	8.2728	19.4346	2.8087e-21	2.25363e-18	38.3901
ENSMUSG00000028464.17	protein_coding	Tpm2	2	OTTMUSG00000006959.2	chr4	HAVANA	gene	43514711	43523765	-	2.37552	6.36772	19.3175	3.45901e-21	2.61216e-18	38.1902
ENSMUSG00000037071.4	protein_coding	Scd1	2	OTTMUSG00000074171.1	chr19	HAVANA	gene	44382894	44396318	-	1.29363	9.87128	19.2723	3.74884e-21	2.67375e-18	38.0045
ENSMUSG00000030785.9	protein_coding	Cox6a2	2	OTTMUSG00000058671.1	chr7	HAVANA	gene	127804607	127805559	-	4.70805	5.24043	19.6414	1.94959e-21	1.66859e-18	37.0087
ENSMUSG00000026839.18	protein_coding	Upp2	2	OTTMUSG00000012752.3	chr2	HAVANA	gene	58457310	58682983	+	-1.31513	6.44677	-18.2963	2.22215e-20	1.4264e-17	36.3335
ENSMUSG00000073421.7	protein_coding	H2-Ab1	2	OTTMUSG00000037120.3	chr17	HAVANA	gene	34476663	34488393	+	-1.24738	6.24505	-17.8924	4.74648e-20	2.90168e-17	35.5642
ENSMUSG00000007877.3	protein_coding	Tcap	2	OTTMUSG00000002713.1	chr11	HAVANA	gene	98274637	98275779	+	5.33575	5.31791	18.6154	1.23167e-20	8.32223e-18	34.7851
ENSMUSG00000012428.10	protein_coding	Steap4	2	OTTMUSG00000054267.3	chr5	HAVANA	gene	8010457	8032213	+	-1.73814	5.19632	-17.1724	1.9005e-19	1.06081e-16	34.2312
ENSMUSG00000042045.7	protein_coding	Sln	2	OTTMUSG00000063195.1	chr9	HAVANA	gene	53757448	53761844	+	4.86448	5.50174	17.4883	1.02835e-19	6.00091e-17	33.1862
ENSMUSG00000028967.11	protein_coding	Errfi1	2	OTTMUSG00000010157.1	chr4	HAVANA	gene	150938376	150953349	+	-0.908472	8.71043	-16.7215	4.63699e-19	2.38119e-16	33.0747
ENSMUSG00000028715.3	protein_coding	Cyp4a14	2	OTTMUSG00000008625.1	chr4	HAVANA	gene	115343397	115353339	-	0.779461	11.5752	16.761	4.2848e-19	2.29201e-16	32.9997
ENSMUSG00000003721.15	protein_coding	Insig2	2	OTTMUSG00000034839.4	chr1	HAVANA	gene	121232082	121260318	-	1.23513	8.48583	16.5416	6.65357e-19	3.28533e-16	32.8616
ENSMUSG00000035042.3	protein_coding	Ccl5	2	OTTMUSG00000000992.1	chr11	HAVANA	gene	83416604	83421344	-	-1.64217	4.37408	-16.4704	7.68206e-19	3.52222e-16	32.8516
ENSMUSG00000066072.14	protein_coding	Cyp4a10	2	OTTMUSG00000008614.1	chr4	HAVANA	gene	115375461	115390846	+	0.913986	12.2668	16.4933	7.33498e-19	3.48765e-16	32.3923
ENSMUSG00000041798.16	protein_coding	Gck	2	OTTMUSG00000006327.1	chr11	HAVANA	gene	5850820	5900081	-	-1.85584	3.92384	-16.1978	1.33785e-18	5.72511e-16	32.3153
ENSMUSG00000030895.10	protein_coding	Hpx	2	OTTMUSG00000060450.1	chr7	HAVANA	gene	105240820	105249344	-	-1.01799	11.5536	-16.3611	9.58744e-19	4.24426e-16	32.0693
ENSMUSG00000039323.19	protein_coding	Igfbp2	2	OTTMUSG00000029573.1	chr1	HAVANA	gene	72863662	72891633	+	1.36977	9.3785	16.0238	1.91319e-18	7.67547e-16	31.7171
ENSMUSG00000026639.19	protein_coding	Lamb3	2	OTTMUSG00000025453.5	chr1	HAVANA	gene	192890007	193026186	+	2.43258	5.29826	15.9422	2.26481e-18	8.81082e-16	31.6785
ENSMUSG00000032786.17	protein_coding	Alas1	2	OTTMUSG00000033383.4	chr9	HAVANA	gene	106110654	106125853	-	-1.10625	8.31601	-15.9099	2.42206e-18	9.14542e-16	31.4427
ENSMUSG00000031097.16	protein_coding	Tnni2	2	OTTMUSG00000018792.4	chr7	HAVANA	gene	141995545	141998147	+	4.94542	5.88424	16.1698	1.41682e-18	5.86747e-16	31.3683
ENSMUSG00000040026.9	protein_coding	Saa3	2	OTTMUSG00000060224.2	chr7	HAVANA	gene	46361422	46365124	-	-1.64265	4.21409	-15.5401	5.25302e-18	1.82266e-15	30.9319
ENSMUSG00000026822.15	protein_coding	Lcn2	2	OTTMUSG00000012958.3	chr2	HAVANA	gene	32274645	32278264	-	-2.11172	7.24182	-15.4996	5.72247e-18	1.88372e-15	30.6168
ENSMUSG00000036594.16	protein_coding	H2-Aa	2	OTTMUSG00000037121.4	chr17	HAVANA	gene	34501718	34506797	-	-1.35472	5.39319	-15.3317	8.17614e-18	2.62413e-15	30.4468
ENSMUSG00000025488.10	protein_coding	Cox8b	2	OTTMUSG00000060377.1	chr7	HAVANA	gene	140478858	140480359	-	4.78609	4.84652	15.8586	2.69457e-18	9.88368e-16	30.414
ENSMUSG00000058672.8	protein_coding	Tubb2a	2	OTTMUSG00000067469.1	chr13	HAVANA	gene	34258257	34261990	-	1.52289	6.49178	15.1852	1.11883e-17	3.50329e-15	30.1851
ENSMUSG00000030483.15	protein_coding	Cyp2b10	2	OTTMUSG00000027165.1	chr7	HAVANA	gene	25597045	25626049	+	4.39631	4.52819	15.5937	4.69136e-18	1.67299e-15	29.7809
ENSMUSG00000060586.12	protein_coding	H2-Eb1	2	OTTMUSG00000037123.4	chr17	HAVANA	gene	34524841	34535648	+	-1.4246	5.12288	-14.9867	1.71705e-17	5.24845e-15	29.7255
ENSMUSG00000030278.12	protein_coding	Cidec	2	OTTMUSG00000023130.2	chr6	HAVANA	gene	113401595	113412721	-	2.39493	5.31888	14.7983	2.58867e-17	7.7287e-15	29.3159
ENSMUSG00000030399.3	protein_coding	Ckm	2	OTTMUSG00000059190.1	chr7	HAVANA	gene	19138701	19156766	+	5.19374	5.07453	15.5212	5.46687e-18	1.84694e-15	28.9411
ENSMUSG00000026542.7	protein_coding	Apcs	2	OTTMUSG00000050160.1	chr1	HAVANA	gene	172721528	172722608	-	-0.986786	7.71114	-14.6701	3.42972e-17	1.0007e-14	28.809
ENSMUSG00000060600.16	protein_coding	Eno3	1	OTTMUSG00000006071.17	chr11	HAVANA	gene	70548028	70553339	+	2.63365	5.18587	14.2993	7.81832e-17	2.23048e-14	28.1503
ENSMUSG00000062181.15	protein_coding	Ces3b	2	OTTMUSG00000037587.1	chr8	HAVANA	gene	105810385	105820561	+	1.8341	5.68716	14.2099	9.55677e-17	2.66717e-14	28.0857
ENSMUSG00000036181.3	protein_coding	H1f2	2	OTTMUSG00000000732.1	chr13	HAVANA	gene	23922791	23924350	+	1.40703	6.82271	14.0867	1.26226e-16	3.37601e-14	27.7335
ENSMUSG00000015854.8	protein_coding	Cd5l	2	OTTMUSG00000051776.1	chr3	HAVANA	gene	87265188	87278380	+	-1.12597	5.80324	-14.092	1.24719e-16	3.37601e-14	27.6626
ENSMUSG00000030246.13	protein_coding	Ldhb	2	OTTMUSG00000016379.4	chr6	HAVANA	gene	142435975	142453683	-	3.01189	4.55565	14.054	1.3596e-16	3.56216e-14	27.5192
ENSMUSG00000022853.8	protein_coding	Ehhadh	2	OTTMUSG00000033863.2	chr16	HAVANA	gene	21580037	21606557	-	1.24647	8.44331	13.9716	1.6395e-16	4.20958e-14	27.3023
ENSMUSG00000075010.7	lncRNA	AW112010	2	OTTMUSG00000044620.2	chr19	HAVANA	gene	11021557	11033245	-	-0.92497	7.78294	-13.9034	1.91597e-16	4.82298e-14	27.0484
ENSMUSG00000032010.16	protein_coding	Usp2	2	OTTMUSG00000042086.3	chr9	HAVANA	gene	43978318	44006924	+	-1.54948	4.13617	-13.7246	2.88856e-16	6.86728e-14	26.9667
ENSMUSG00000056501.4	protein_coding	Cebpb	2	OTTMUSG00000016307.1	chr2	HAVANA	gene	167530835	167532338	+	-1.05882	6.316	-13.7324	2.83697e-16	6.86728e-14	26.7978
ENSMUSG00000030934.10	protein_coding	Oat	2	OTTMUSG00000060664.1	chr7	HAVANA	gene	132159207	132178127	-	0.659275	10.1597	13.7521	2.71075e-16	6.69242e-14	26.5776
ENSMUSG00000038550.11	protein_coding	Ciart	2	OTTMUSG00000030556.4	chr3	HAVANA	gene	95785815	95789563	-	-2.22881	2.08867	-13.3536	6.84961e-16	1.54272e-13	26.1062
ENSMUSG00000033107.7	protein_coding	Rnf125	2	OTTMUSG00000072940.1	chr18	HAVANA	gene	21077682	21116919	+	1.5034	6.00466	13.3059	7.6624e-16	1.69603e-13	25.9985
ENSMUSG00000028001.17	protein_coding	Fga	2	OTTMUSG00000051803.1	chr3	HAVANA	gene	82933383	82940934	+	-0.576387	11.4171	-13.5719	4.11283e-16	9.60009e-14	25.9408
ENSMUSG00000029417.10	protein_coding	Cxcl9	2	OTTMUSG00000055603.1	chr5	HAVANA	gene	92469206	92475938	-	-1.71547	3.19594	-12.979	1.66449e-15	3.50306e-13	25.2502
ENSMUSG00000038301.16	protein_coding	Snx10	2	OTTMUSG00000023330.4	chr6	HAVANA	gene	51500881	51567659	+	-1.38275	4.65321	-12.9958	1.59899e-15	3.42131e-13	25.2344
ENSMUSG00000060613.11	protein_coding	Cyp2c70	2	OTTMUSG00000036823.1	chr19	HAVANA	gene	40141797	40175777	-	-0.95738	6.88287	-13.0589	1.37522e-15	2.99238e-13	25.1696
ENSMUSG00000050335.18	protein_coding	Lgals3	2	OTTMUSG00000032779.5	chr14	HAVANA	gene	47605208	47623617	+	-1.25201	5.12094	-12.8842	2.08917e-15	4.06375e-13	24.8927
ENSMUSG00000025190.14	protein_coding	Got1	2	OTTMUSG00000023608.1	chr19	HAVANA	gene	43488191	43513044	-	0.930806	8.08355	12.893	2.04554e-15	4.04009e-13	24.776
ENSMUSG00000050445.5	protein_coding	Cyp8b1	2	OTTMUSG00000022966.1	chr9	HAVANA	gene	121743422	121745371	-	0.913251	9.28447	12.9376	1.838e-15	3.80585e-13	24.751
ENSMUSG00000005547.15	protein_coding	Cyp2a5	2	OTTMUSG00000036784.1	chr7	HAVANA	gene	26534730	26542973	+	-0.949253	6.99358	-12.899	2.0162e-15	4.04009e-13	24.7321
ENSMUSG00000009633.4	protein_coding	G0s2	2	OTTMUSG00000050857.2	chr1	HAVANA	gene	192954469	192955525	-	0.938432	9.02158	12.918	1.92667e-15	3.92612e-13	24.7028
ENSMUSG00000032349.14	protein_coding	Elovl5	2	OTTMUSG00000022986.3	chr9	HAVANA	gene	77824646	77891801	+	0.996705	8.6018	12.8758	2.13186e-15	4.08491e-13	24.6756
ENSMUSG00000020553.9	protein_coding	Pctp	2	OTTMUSG00000001285.1	chr11	HAVANA	gene	89873491	89893720	-	0.873115	7.97057	12.8061	2.52157e-15	4.76057e-13	24.5597
ENSMUSG00000024610.16	protein_coding	Cd74	2	OTTMUSG00000073579.1	chr18	HAVANA	gene	60936920	60945724	+	-1.24514	4.89471	-12.7253	3.06585e-15	5.54358e-13	24.5396
ENSMUSG00000061816.16	protein_coding	Myl1	2	OTTMUSG00000026242.6	chr1	HAVANA	gene	66963454	66984563	-	5.44578	5.02705	13.4826	5.06328e-16	1.16076e-13	24.2613
ENSMUSG00000003526.13	protein_coding	Prodh	1	OTTMUSG00000028177.5	chr16	HAVANA	gene	17878221	17908067	-	-1.04949	7.05381	-12.5469	4.73339e-15	8.32429e-13	23.9031
ENSMUSG00000038917.6	lncRNA	3930402G23Rik	2	OTTMUSG00000047674.2	chr8	HAVANA	gene	10974427	10978696	-	4.11499	4.37703	12.7911	2.61511e-15	4.79612e-13	23.5963
ENSMUSG00000029167.14	protein_coding	Ppargc1a	1	OTTMUSG00000022759.6	chr5	HAVANA	gene	51611592	51725068	-	2.01577	4.93361	12.2346	1.02165e-14	1.72578e-12	23.4497
ENSMUSG00000003555.9	protein_coding	Cyp17a1	2	OTTMUSG00000023316.2	chr19	HAVANA	gene	46655604	46661611	-	0.86804	8.80575	12.3784	7.15765e-15	1.24176e-12	23.4105
ENSMUSG00000041567.4	protein_coding	Serpina12	2	OTTMUSG00000027616.1	chr12	HAVANA	gene	103995028	104010702	-	-1.43214	3.94383	-12.1639	1.21797e-14	2.00465e-12	23.2495
ENSMUSG00000032060.11	protein_coding	Cryab	2	OTTMUSG00000063076.1	chr9	HAVANA	gene	50662625	50667936	+	2.12101	4.45156	12.1218	1.35297e-14	2.17118e-12	23.1379
ENSMUSG00000036905.9	protein_coding	C1qb	2	OTTMUSG00000009766.1	chr4	HAVANA	gene	136607440	136613498	-	-1.0264	6.18054	-12.191	1.13854e-14	1.89826e-12	23.0852
ENSMUSG00000034591.6	protein_coding	Slc41a2	2	OTTMUSG00000024500.4	chr10	HAVANA	gene	83066712	83173746	-	-1.36445	3.66152	-12.052	1.61124e-14	2.52257e-12	22.9539
ENSMUSG00000022094.16	protein_coding	Slc39a14	2	OTTMUSG00000033235.4	chr14	HAVANA	gene	70540918	70588874	-	-0.954258	6.16426	-12.126	1.33869e-14	2.17118e-12	22.9525
ENSMUSG00000031722.11	protein_coding	Hp	2	OTTMUSG00000061918.1	chr8	HAVANA	gene	110301760	110305804	-	-0.555931	13.3662	-12.3052	8.57746e-15	1.46823e-12	22.614
ENSMUSG00000024222.18	protein_coding	Fkbp5	2	OTTMUSG00000024255.3	chr17	HAVANA	gene	28618068	28736501	-	-1.03348	5.65343	-11.9672	1.99346e-14	3.04668e-12	22.603
ENSMUSG00000059741.14	protein_coding	Myl3	2	OTTMUSG00000016497.7	chr9	HAVANA	gene	110570929	110598866	+	5.33775	4.57519	12.7962	2.58293e-15	4.79612e-13	22.4635
ENSMUSG00000021622.4	protein_coding	Ckmt2	2	OTTMUSG00000029571.1	chr13	HAVANA	gene	92001506	92025004	-	5.35282	3.52523	12.691	3.33179e-15	5.94077e-13	22.398
ENSMUSG00000033831.6	protein_coding	Fgb	2	OTTMUSG00000051804.1	chr3	HAVANA	gene	82947448	82957170	-	-0.51938	12.7248	-12.0468	1.6321e-14	2.52445e-12	22.057
ENSMUSG00000054422.8	protein_coding	Fabp1	2	OTTMUSG00000023123.1	chr6	HAVANA	gene	71176811	71182007	+	0.552975	14.2497	12.075	1.52077e-14	2.41032e-12	21.9895
ENSMUSG00000021876.16	protein_coding	Rnase4	2	OTTMUSG00000069146.1	chr14	HAVANA	gene	51328534	51343608	+	-0.684606	9.31734	-11.8621	2.59881e-14	3.92512e-12	21.9383
ENSMUSG00000029161.9	protein_coding	Cgref1	2	OTTMUSG00000055053.2	chr5	HAVANA	gene	31090487	31102935	-	2.19986	4.66777	11.5518	5.73142e-14	8.17555e-12	21.7271
ENSMUSG00000038642.11	protein_coding	Ctss	2	OTTMUSG00000022029.2	chr3	HAVANA	gene	95434097	95463714	+	-1.07429	5.58638	-11.5958	5.11982e-14	7.46912e-12	21.6472
ENSMUSG00000028270.13	protein_coding	Gbp2	2	OTTMUSG00000036785.1	chr3	HAVANA	gene	142326363	142343769	+	-1.57546	3.60257	-11.4642	7.18021e-14	1.01296e-11	21.4991
ENSMUSG00000040612.14	protein_coding	Ildr2	1	OTTMUSG00000021748.2	chr1	HAVANA	gene	166081708	166144392	+	-1.11225	5.01916	-11.4426	7.59343e-14	1.04822e-11	21.307
ENSMUSG00000061780.7	protein_coding	Cfd	2	OTTMUSG00000064920.1	chr10	HAVANA	gene	79726687	79728489	+	4.47753	4.3897	11.8113	2.95561e-14	4.4121e-12	21.2909
ENSMUSG00000025260.11	protein_coding	Hsd17b10	2	OTTMUSG00000019648.1	chrX	HAVANA	gene	150784841	150787438	+	0.718163	9.24326	11.5683	5.49308e-14	7.92362e-12	21.2871
ENSMUSG00000019082.19	protein_coding	Slc25a22	2	OTTMUSG00000016510.14	chr7	HAVANA	gene	141009657	141017805	-	1.06363	7.01497	11.4488	7.47119e-14	1.04256e-11	21.2685
ENSMUSG00000069324.7	protein_coding	Bhmt1b	2	OTTMUSG00000073950.1	chr18	HAVANA	gene	87774410	87776275	+	1.12315	11.0938	11.601	5.0516e-14	7.4543e-12	21.2065
ENSMUSG00000028712.13	protein_coding	Cyp4a31	2	OTTMUSG00000008627.3	chr4	HAVANA	gene	115420846	115436212	+	1.60029	5.28334	11.2842	1.14496e-13	1.56372e-11	21.0607
ENSMUSG00000069792.6	protein_coding	Wfdc17	2	OTTMUSG00000000971.2	chr11	HAVANA	gene	83594817	83597094	+	-1.04577	4.95312	-11.2493	1.25382e-13	1.69437e-11	20.7962
ENSMUSG00000074218.4	protein_coding	Cox7a1	2	OTTMUSG00000059310.1	chr7	HAVANA	gene	29883569	29885503	+	1.49017	5.33128	11.1709	1.5388e-13	2.01583e-11	20.7147
ENSMUSG00000078853.9	protein_coding	Igtp	2	OTTMUSG00000005727.2	chr11	HAVANA	gene	58090382	58098417	+	-0.945201	6.15522	-11.1956	1.44257e-13	1.90925e-11	20.5513
ENSMUSG00000031451.7	protein_coding	Gas6	2	OTTMUSG00000060783.1	chr8	HAVANA	gene	13515374	13544490	-	-1.15899	4.70778	-11.1072	1.81843e-13	2.31139e-11	20.4621
ENSMUSG00000036896.6	protein_coding	C1qc	2	OTTMUSG00000009764.1	chr4	HAVANA	gene	136617115	136620376	-	-0.902794	5.66678	-11.1394	1.67118e-13	2.16713e-11	20.4403
ENSMUSG00000036833.17	protein_coding	Pnpla7	1	OTTMUSG00000011617.4	chr2	HAVANA	gene	24866045	24944069	+	0.876531	7.61825	11.1263	1.72956e-13	2.22041e-11	20.3174
ENSMUSG00000069668.5	protein_coding	Sult3a1	2	OTTMUSG00000063998.1	chr10	HAVANA	gene	33733717	33755528	+	1.94103	4.66622	10.9719	2.59737e-13	3.17572e-11	20.2699
ENSMUSG00000032271.14	protein_coding	Nnmt	2	OTTMUSG00000027445.2	chr9	HAVANA	gene	48503177	48516453	-	-0.689615	8.70127	-11.0889	1.90784e-13	2.40126e-11	19.9962
ENSMUSG00000028088.15	protein_coding	Fmo5	2	OTTMUSG00000023708.2	chr3	HAVANA	gene	97536120	97562598	+	-0.716981	7.84868	-11.0466	2.13282e-13	2.65836e-11	19.9781
ENSMUSG00000033860.14	protein_coding	Fgg	2	OTTMUSG00000051802.1	chr3	HAVANA	gene	82915031	82922356	+	-0.513968	12.0257	-11.2059	1.40403e-13	1.8776e-11	19.9445
ENSMUSG00000074398.7	lncRNA	Gm15441	2	OTTMUSG00000021867.3	chr3	HAVANA	gene	96463071	96474117	-	2.03128	4.246	10.8313	3.77114e-13	4.48276e-11	19.9062
ENSMUSG00000074375.4	protein_coding	Sult2a3	2	OTTMUSG00000021845.2	chr7	HAVANA	gene	13801371	13856969	-	-0.998691	4.91996	-10.9115	3.04705e-13	3.69038e-11	19.8423
ENSMUSG00000021091.9	protein_coding	Serpina3n	2	OTTMUSG00000016315.1	chr12	HAVANA	gene	104372988	104380588	+	-0.696595	8.37562	-10.9797	2.5444e-13	3.14087e-11	19.7415
ENSMUSG00000015568.17	protein_coding	Lpl	2	OTTMUSG00000036084.5	chr8	HAVANA	gene	69333143	69360100	+	1.14713	6.09069	10.6393	6.30133e-13	7.28797e-11	19.2174
ENSMUSG00000070427.5	protein_coding	Il18bp	2	OTTMUSG00000061180.1	chr7	HAVANA	gene	101664092	101667897	-	-1.19797	4.1253	-10.609	6.83483e-13	7.83442e-11	19.2132
ENSMUSG00000021364.17	protein_coding	Elovl2	2	OTTMUSG00000029813.3	chr13	HAVANA	gene	41335857	41373881	-	1.0584	8.57904	10.659	5.97658e-13	6.97522e-11	18.9714
ENSMUSG00000031604.11	protein_coding	Msmo1	2	OTTMUSG00000022600.4	chr8	HAVANA	gene	65171173	65186826	-	1.01707	5.68508	10.5302	8.45171e-13	9.43505e-11	18.947
ENSMUSG00000037379.8	protein_coding	Spon2	2	OTTMUSG00000055359.4	chr5	HAVANA	gene	33355528	33375799	-	1.67203	4.8569	10.3916	1.23056e-12	1.3388e-10	18.733
ENSMUSG00000032554.16	protein_coding	Trf	2	OTTMUSG00000024707.13	chr9	HAVANA	gene	103081200	103107643	-	-0.438996	13.6468	-10.8041	4.05452e-13	4.77541e-11	18.6736
ENSMUSG00000031770.17	protein_coding	Herpud1	2	OTTMUSG00000027364.2	chr8	HAVANA	gene	95113066	95122005	+	-0.616946	8.20286	-10.5473	8.07163e-13	9.08979e-11	18.5672
ENSMUSG00000051747.16	protein_coding	Ttn	1	OTTMUSG00000013134.9	chr2	HAVANA	gene	76534324	76812891	-	5.28104	4.94952	10.5246	8.58269e-13	9.49867e-11	18.447
ENSMUSG00000032083.9	protein_coding	Apoa1	2	OTTMUSG00000028707.2	chr9	HAVANA	gene	46139878	46141764	+	0.51395	13.7374	10.5661	7.67261e-13	8.7169e-11	18.0884
ENSMUSG00000032648.15	protein_coding	Pygm	2	OTTMUSG00000018613.2	chr19	HAVANA	gene	6434429	6448489	+	4.15218	3.60959	10.4689	9.9772e-13	1.09476e-10	17.8713
ENSMUSG00000074199.8	protein_coding	Krtdap	2	OTTMUSG00000049766.3	chr7	HAVANA	gene	30487321	30490522	+	5.4079	3.34004	10.8464	3.62225e-13	4.34602e-11	17.8313
ENSMUSG00000059895.14	protein_coding	Ptp4a3	2	OTTMUSG00000070779.1	chr15	HAVANA	gene	73594994	73630615	+	1.31211	5.30136	10.0264	3.35038e-12	3.61447e-10	17.633
ENSMUSG00000023067.15	protein_coding	Cdkn1a	2	OTTMUSG00000031654.3	chr17	HAVANA	gene	29309950	29319701	+	0.844107	6.32817	9.98018	3.80732e-12	4.03954e-10	17.3228
ENSMUSG00000027962.15	protein_coding	Vcam1	2	OTTMUSG00000054446.2	chr3	HAVANA	gene	115903598	115923337	-	-1.29864	3.68457	-9.86705	5.21408e-12	5.35507e-10	17.2524
ENSMUSG00000021210.17	protein_coding	Akr1c6	2	OTTMUSG00000027687.5	chr13	HAVANA	gene	4484305	4507876	+	-0.555015	8.6046	-10.0135	3.47169e-12	3.71413e-10	17.0335
ENSMUSG00000076613.5	IG_C_gene	Ighg2b	2	OTTMUSG00000051451.3	chr12	HAVANA	gene	113266585	113271553	-	-2.04794	1.97412	-9.73034	7.64127e-12	7.7243e-10	16.9559
ENSMUSG00000061947.11	protein_coding	Serpina10	2	OTTMUSG00000026297.3	chr12	HAVANA	gene	103581045	103597703	-	-0.72465	7.2255	-9.9028	4.72008e-12	4.92654e-10	16.8997
ENSMUSG00000024986.13	protein_coding	Hhex	1	OTTMUSG00000021162.5	chr19	HAVANA	gene	37423258	37429179	+	0.972135	5.99356	9.71774	7.91611e-12	7.93961e-10	16.7046
ENSMUSG00000023122.7	protein_coding	Sult1c2	2	OTTMUSG00000028466.1	chr17	HAVANA	gene	54136665	54153367	-	-1.8463	2.47788	-9.62347	1.03194e-11	1.02698e-09	16.6611
ENSMUSG00000039196.3	protein_coding	Orm1	2	OTTMUSG00000000305.1	chr4	HAVANA	gene	63262797	63266400	+	-0.611198	9.85236	-9.87018	5.16887e-12	5.35145e-10	16.5187
ENSMUSG00000025934.16	protein_coding	Gsta3	2	OTTMUSG00000026333.4	chr1	HAVANA	gene	21310813	21335885	+	-0.635848	9.07001	-9.80989	6.11583e-12	6.23135e-10	16.4351
ENSMUSG00000037583.3	protein_coding	Nr0b2	2	OTTMUSG00000011155.1	chr4	HAVANA	gene	133280687	133283847	+	1.22166	4.37592	9.53112	1.33943e-11	1.27375e-09	16.2943
ENSMUSG00000026879.15	protein_coding	Gsn	2	OTTMUSG00000012088.14	chr2	HAVANA	gene	35146392	35197904	+	1.04973	6.23145	9.5759	1.18014e-11	1.14777e-09	16.267
ENSMUSG00000022218.17	protein_coding	Tgm1	2	OTTMUSG00000069727.1	chr14	HAVANA	gene	55937466	55951383	-	-1.40913	3.03654	-9.42305	1.82002e-11	1.69314e-09	16.0707
ENSMUSG00000024338.16	protein_coding	Psmb8	2	OTTMUSG00000037118.5	chr17	HAVANA	gene	34416695	34420428	+	-0.854662	5.75122	-9.51093	1.41824e-11	1.329e-09	15.9716
ENSMUSG00000019494.15	protein_coding	Cops6	2	OTTMUSG00000022638.2	chr5	HAVANA	gene	138159333	138162908	+	0.609465	8.25386	9.55344	1.25747e-11	1.21379e-09	15.8867
ENSMUSG00000046805.11	protein_coding	Mpeg1	2	OTTMUSG00000073767.1	chr19	HAVANA	gene	12438143	12442647	+	-1.19083	4.11174	-9.39243	1.98575e-11	1.82093e-09	15.8378
ENSMUSG00000079012.12	protein_coding	Serpina3m	2	OTTMUSG00000035429.1	chr12	HAVANA	gene	104304745	104360516	+	-0.550746	9.6303	-9.58038	1.1653e-11	1.14199e-09	15.7305
ENSMUSG00000064339.1	Mt_rRNA	mt-Rnr2	3	NA	chrM	ENSEMBL	gene	1094	2675	+	0.574584	9.9077	9.532	1.33609e-11	1.27375e-09	15.615
ENSMUSG00000022040.9	protein_coding	Ephx2	2	OTTMUSG00000068859.1	chr14	HAVANA	gene	66321823	66361949	-	0.452028	10.1552	9.5253	1.36169e-11	1.2854e-09	15.5748
ENSMUSG00000025004.17	protein_coding	Cyp2c40	2	OTTMUSG00000028294.5	chr19	HAVANA	gene	39755515	39801258	-	0.722209	6.96852	9.37201	2.1047e-11	1.91632e-09	15.5457
ENSMUSG00000028179.13	protein_coding	Cth	2	OTTMUSG00000029713.2	chr3	HAVANA	gene	157599885	157630714	-	0.715886	7.70317	9.31272	2.49277e-11	2.23791e-09	15.2806
ENSMUSG00000028494.13	protein_coding	Plin2	2	OTTMUSG00000007453.6	chr4	HAVANA	gene	86566623	86588297	-	0.501643	10.2279	9.40399	1.92147e-11	1.77466e-09	15.2253
ENSMUSG00000062515.4	protein_coding	Fabp4	2	OTTMUSG00000051458.2	chr3	HAVANA	gene	10269148	10273636	-	1.29312	5.32804	9.13814	4.11355e-11	3.52065e-09	15.1687
ENSMUSG00000042041.8	protein_coding	2010003K11Rik	2	OTTMUSG00000074057.1	chr19	HAVANA	gene	4546816	4548611	-	0.961235	6.63752	9.20618	3.38243e-11	2.97423e-09	15.1263
ENSMUSG00000033634.8	protein_coding	Nat8f2	2	OTTMUSG00000034540.1	chr6	HAVANA	gene	85842404	85846140	-	-0.516307	8.34905	-9.30969	2.51449e-11	2.24174e-09	15.0909
ENSMUSG00000026950.19	protein_coding	Neb	2	OTTMUSG00000012541.8	chr2	HAVANA	gene	52026659	52268486	-	3.15054	4.40637	9.01308	5.90284e-11	4.67782e-09	14.9004
ENSMUSG00000056328.15	protein_coding	Myh1	2	OTTMUSG00000005918.4	chr11	HAVANA	gene	67090878	67115401	+	4.9014	5.63016	9.01314	5.90182e-11	4.67782e-09	14.8344
ENSMUSG00000078920.4	protein_coding	Ifi47	2	OTTMUSG00000005538.2	chr11	HAVANA	gene	48967414	48987801	+	-1.05375	4.18562	-9.01727	5.8317e-11	4.67782e-09	14.7821
ENSMUSG00000030946.14	protein_coding	Lhpp	1	OTTMUSG00000024032.3	chr7	HAVANA	gene	132212367	132308149	+	0.729488	7.37066	9.09491	4.65941e-11	3.88425e-09	14.6886
ENSMUSG00000026072.13	protein_coding	Il1r1	2	OTTMUSG00000050518.3	chr1	HAVANA	gene	40264240	40356417	+	-1.22389	3.53489	-8.94137	7.26736e-11	5.68893e-09	14.6442
ENSMUSG00000026385.17	protein_coding	Dbi	2	OTTMUSG00000021601.3	chr1	HAVANA	gene	120041010	120048808	-	0.528588	11.1842	9.22557	3.19942e-11	2.8327e-09	14.5919
ENSMUSG00000029311.17	protein_coding	Hsd17b11	2	OTTMUSG00000026783.2	chr5	HAVANA	gene	104137628	104169785	-	0.528796	10.1046	9.18458	3.59898e-11	3.14311e-09	14.5904
ENSMUSG00000073411.13	protein_coding	H2-D1	2	OTTMUSG00000037094.2	chr17	HAVANA	gene	35481706	35486475	+	-0.510565	9.59583	-9.17775	3.67035e-11	3.16241e-09	14.5818
ENSMUSG00000096210.3	protein_coding	H1f0	2	OTTMUSG00000070765.1	chr15	HAVANA	gene	78912650	78914704	+	0.650583	7.84322	9.07209	4.97678e-11	4.12206e-09	14.5585
ENSMUSG00000069516.9	protein_coding	Lyz2	2	OTTMUSG00000064491.1	chr10	HAVANA	gene	117113236	117118226	-	-0.722998	6.36046	-9.03933	5.47106e-11	4.44687e-09	14.5226
ENSMUSG00000005716.17	protein_coding	Pvalb	2	OTTMUSG00000031047.2	chr15	HAVANA	gene	78075314	78090600	-	4.49269	2.87428	9.3188	2.44987e-11	2.21489e-09	14.4953
ENSMUSG00000022358.8	protein_coding	Fbxo32	2	OTTMUSG00000070433.1	chr15	HAVANA	gene	58039275	58078328	-	1.77574	3.59013	8.8474	9.55334e-11	7.17227e-09	14.4853
ENSMUSG00000031482.10	protein_coding	Slc25a15	2	OTTMUSG00000060883.1	chr8	HAVANA	gene	22865567	22888613	-	0.659045	7.86367	9.03921	5.47286e-11	4.44687e-09	14.4566
ENSMUSG00000025176.15	protein_coding	Hoga1	2	OTTMUSG00000035806.2	chr19	HAVANA	gene	42034049	42059392	+	-0.6403	7.13171	-9.0245	5.71098e-11	4.61116e-09	14.4093
ENSMUSG00000027227.8	protein_coding	Sord	2	OTTMUSG00000015564.1	chr2	HAVANA	gene	122065230	122095821	+	-0.463936	9.24072	-9.11041	4.45577e-11	3.76336e-09	14.4078
ENSMUSG00000067656.14	protein_coding	Slc22a27	2	OTTMUSG00000044358.3	chr19	HAVANA	gene	7841753	7943392	-	-0.991115	4.15101	-8.8729	8.86902e-11	6.77741e-09	14.3526
ENSMUSG00000052040.11	protein_coding	Klf13	2	OTTMUSG00000044885.7	chr7	HAVANA	gene	63536099	63588663	-	-0.936551	5.36602	-8.91036	7.95284e-11	6.18779e-09	14.3187
ENSMUSG00000035686.9	protein_coding	Thrsp	2	OTTMUSG00000026137.2	chr7	HAVANA	gene	97062145	97066937	-	-0.700326	7.1084	-8.97925	6.51079e-11	5.12795e-09	14.2905
ENSMUSG00000019577.7	protein_coding	Pdk4	2	OTTMUSG00000026853.3	chr6	HAVANA	gene	5483351	5496309	-	2.21639	4.37178	8.7629	1.2228e-10	8.86321e-09	14.246
ENSMUSG00000020475.4	protein_coding	Pgam2	2	OTTMUSG00000005095.1	chr11	HAVANA	gene	5751640	5753733	-	4.90345	3.39351	9.17929	3.65416e-11	3.16241e-09	14.1763
ENSMUSG00000059498.14	protein_coding	Fcgr3	2	OTTMUSG00000035155.2	chr1	HAVANA	gene	170878743	170892504	-	-1.45734	3.18022	-8.76121	1.22889e-10	8.86321e-09	14.1708
ENSMUSG00000037095.9	protein_coding	Lrg1	2	OTTMUSG00000072368.1	chr17	HAVANA	gene	56426678	56429001	-	-0.426305	11.4234	-9.10097	4.57872e-11	3.84194e-09	14.1351
ENSMUSG00000038418.8	protein_coding	Egr1	2	OTTMUSG00000021064.2	chr18	HAVANA	gene	34992876	34998037	+	1.72564	3.69384	8.73105	1.34235e-10	9.52104e-09	14.118
ENSMUSG00000018774.14	protein_coding	Cd68	2	OTTMUSG00000006002.1	chr11	HAVANA	gene	69555039	69556979	-	-1.36313	3.23263	-8.74477	1.28946e-10	9.19669e-09	14.0893
ENSMUSG00000052374.17	protein_coding	Actn2	2	OTTMUSG00000017028.4	chr13	HAVANA	gene	12284312	12355641	-	3.92515	3.22644	9.05241	5.26804e-11	4.33533e-09	14.0853
ENSMUSG00000030579.11	protein_coding	Tyrobp	2	OTTMUSG00000059315.1	chr7	HAVANA	gene	30113185	30117010	+	-1.02164	4.72868	-8.8086	1.06986e-10	7.91828e-09	14.0727
ENSMUSG00000015357.11	protein_coding	Clpx	2	OTTMUSG00000031828.2	chr9	HAVANA	gene	65201542	65237940	+	0.919279	7.23453	8.86876	8.97663e-11	6.81905e-09	14.0707
ENSMUSG00000020733.4	protein_coding	Nherf1	2	OTTMUSG00000003641.1	chr11	HAVANA	gene	115054167	115072007	+	-0.69426	6.52226	-8.87653	8.77567e-11	6.74623e-09	14.0349
ENSMUSG00000025277.15	protein_coding	Abhd6	2	OTTMUSG00000068491.1	chr14	HAVANA	gene	14413010	14466871	-	0.769559	6.47551	8.80655	1.0763e-10	7.91828e-09	13.9719
ENSMUSG00000064179.14	protein_coding	Tnnt1	2	OTTMUSG00000036009.2	chr7	HAVANA	gene	4507569	4519381	-	2.26562	3.6728	8.66627	1.62335e-10	1.12218e-08	13.9651
ENSMUSG00000022270.17	protein_coding	Retreg1	2	OTTMUSG00000070117.1	chr15	HAVANA	gene	25843266	25973773	+	0.744468	6.79474	8.80246	1.08926e-10	7.94538e-09	13.9257
ENSMUSG00000006014.17	protein_coding	Prg4	2	OTTMUSG00000033522.2	chr1	HAVANA	gene	150325163	150341916	-	-0.992589	4.74737	-8.72668	1.35966e-10	9.59087e-09	13.8515
ENSMUSG00000022512.4	protein_coding	Cldn1	2	OTTMUSG00000022624.2	chr16	HAVANA	gene	26175392	26190591	-	1.32346	4.65878	8.6415	1.74597e-10	1.18597e-08	13.8276
ENSMUSG00000024981.7	protein_coding	Acsl5	2	OTTMUSG00000067899.2	chr19	HAVANA	gene	55240370	55286152	+	0.608143	7.88177	8.80557	1.07937e-10	7.91828e-09	13.768
ENSMUSG00000036854.15	protein_coding	Hspb6	2	OTTMUSG00000026204.1	chr7	HAVANA	gene	30251603	30254868	+	1.40216	5.03479	8.63401	1.78489e-10	1.20602e-08	13.7337
ENSMUSG00000028479.19	protein_coding	Gne	2	OTTMUSG00000007208.4	chr4	HAVANA	gene	44034075	44084177	-	-0.763582	6.50987	-8.74881	1.27429e-10	9.13932e-09	13.6713
ENSMUSG00000059668.7	protein_coding	Krt4	2	OTTMUSG00000071203.1	chr15	HAVANA	gene	101826970	101833170	-	7.09315	2.84936	9.96851	3.93252e-12	4.13818e-10	13.636
ENSMUSG00000006522.18	protein_coding	Itih3	2	OTTMUSG00000035523.5	chr14	HAVANA	gene	30630529	30645717	-	-0.461363	9.73315	-8.86123	9.17575e-11	6.92931e-09	13.6357
ENSMUSG00000040659.4	protein_coding	Efhd2	2	OTTMUSG00000010040.1	chr4	HAVANA	gene	141585453	141602231	-	-0.78993	5.46477	-8.66575	1.62584e-10	1.12218e-08	13.5647
ENSMUSG00000048856.10	protein_coding	Slc25a47	2	OTTMUSG00000066183.1	chr12	HAVANA	gene	108801972	108822741	+	0.520323	11.1113	8.82518	1.01933e-10	7.60822e-09	13.4436
ENSMUSG00000074622.5	protein_coding	Mafb	2	OTTMUSG00000001175.1	chr2	HAVANA	gene	160205623	160208985	-	-0.870388	4.99427	-8.6034	1.95316e-10	1.30597e-08	13.4235
ENSMUSG00000025283.16	protein_coding	Sat1	2	OTTMUSG00000019352.2	chrX	HAVANA	gene	153996128	153999445	-	-0.7905	5.85624	-8.61624	1.88067e-10	1.26409e-08	13.3688
ENSMUSG00000117780.3	lncRNA	Gm3734	2	OTTMUSG00000073448.1	chr18	HAVANA	gene	46763874	46776037	+	2.71195	3.20679	8.53092	2.41879e-10	1.60064e-08	13.322
ENSMUSG00000038539.16	protein_coding	Atf5	2	OTTMUSG00000021114.3	chr7	HAVANA	gene	44461680	44466082	-	0.728991	8.82178	8.67142	1.599e-10	1.11565e-08	13.2424
ENSMUSG00000071655.13	protein_coding	Ubxn1	2	OTTMUSG00000074540.1	chr19	HAVANA	gene	8848860	8853227	+	0.573931	9.29185	8.65766	1.66496e-10	1.13695e-08	13.1486
ENSMUSG00000042745.10	protein_coding	Id1	2	OTTMUSG00000015813.1	chr2	HAVANA	gene	152578171	152579330	+	1.33021	4.9083	8.41725	3.38664e-10	2.20699e-08	13.1104
ENSMUSG00000057400.15	protein_coding	Ces1c	2	OTTMUSG00000024453.2	chr8	HAVANA	gene	93825643	93857911	-	-0.440281	9.74278	-8.65832	1.66173e-10	1.13695e-08	13.0291
ENSMUSG00000033174.18	protein_coding	Mgll	2	OTTMUSG00000023902.2	chr6	HAVANA	gene	88701394	88805342	+	0.534306	8.79307	8.58403	2.06788e-10	1.37552e-08	12.9835
ENSMUSG00000026208.10	protein_coding	Des	2	OTTMUSG00000019416.1	chr1	HAVANA	gene	75336973	75345223	+	3.49347	3.68732	8.39115	3.65946e-10	2.3551e-08	12.915
ENSMUSG00000038239.12	protein_coding	Hrc	2	OTTMUSG00000023829.3	chr7	HAVANA	gene	44984714	44988398	+	4.77987	2.78223	8.90491	8.08006e-11	6.24891e-09	12.8617
ENSMUSG00000044041.5	protein_coding	Krt13	2	OTTMUSG00000002539.3	chr11	HAVANA	gene	100008153	100012392	-	6.89736	2.36855	9.59094	1.13107e-11	1.11698e-09	12.8195
ENSMUSG00000004951.11	protein_coding	Hspb1	2	OTTMUSG00000024281.1	chr5	HAVANA	gene	135916773	135918417	+	1.36026	4.85634	8.28519	5.01642e-10	3.1569e-08	12.7531
ENSMUSG00000030695.17	protein_coding	Aldoa	2	OTTMUSG00000068527.2	chr7	HAVANA	gene	126394406	126399923	-	0.73299	7.39173	8.40269	3.53617e-10	2.29279e-08	12.6577
ENSMUSG00000004612.10	protein_coding	Nkg7	2	OTTMUSG00000058528.1	chr7	HAVANA	gene	43086497	43087673	+	-1.63419	1.95604	-8.21904	6.11222e-10	3.79076e-08	12.6532
ENSMUSG00000023073.3	protein_coding	Slc10a2	2	OTTMUSG00000059770.1	chr8	HAVANA	gene	5133219	5155351	-	-1.76486	2.19529	-8.20432	6.3873e-10	3.90477e-08	12.6213
ENSMUSG00000057003.13	protein_coding	Myh4	2	OTTMUSG00000005921.1	chr11	HAVANA	gene	67128855	67151272	+	4.93836	2.88574	8.39028	3.66895e-10	2.3551e-08	12.5328
ENSMUSG00000028773.9	protein_coding	Fabp3	2	OTTMUSG00000009558.1	chr4	HAVANA	gene	130202388	130209256	+	5.18278	2.45059	8.68308	1.54516e-10	1.08397e-08	12.5052
ENSMUSG00000020061.19	protein_coding	Mybpc1	2	OTTMUSG00000031731.5	chr10	HAVANA	gene	88354141	88441014	-	4.56038	2.99521	8.46419	2.94665e-10	1.93005e-08	12.4456
ENSMUSG00000055775.17	protein_coding	Myh8	2	OTTMUSG00000005922.3	chr11	HAVANA	gene	67167950	67199460	+	4.78849	4.075	8.31567	4.58076e-10	2.91128e-08	12.2721
ENSMUSG00000031765.9	protein_coding	Mt1	2	OTTMUSG00000061619.1	chr8	HAVANA	gene	94905710	94906955	+	-0.572661	12.1505	-8.49857	2.6615e-10	1.75222e-08	12.2654
ENSMUSG00000054757.15	protein_coding	Akr1c20	2	OTTMUSG00000027695.3	chr13	HAVANA	gene	4536848	4573344	-	-0.628516	6.67928	-8.23745	5.78494e-10	3.60519e-08	12.1127
ENSMUSG00000032038.8	protein_coding	St3gal4	2	OTTMUSG00000062940.1	chr9	HAVANA	gene	34957872	35030564	-	-0.68554	6.07095	-8.20512	6.3719e-10	3.90477e-08	12.105
ENSMUSG00000024621.17	protein_coding	Csf1r	2	OTTMUSG00000014918.2	chr18	HAVANA	gene	61233670	61265221	+	-0.878053	4.36126	-8.11628	8.3155e-10	4.98852e-08	12.0853
ENSMUSG00000026272.7	protein_coding	Agxt	2	OTTMUSG00000048639.1	chr1	HAVANA	gene	93062962	93073143	+	0.51556	9.6461	8.29513	4.86988e-10	3.07978e-08	12.024
ENSMUSG00000074794.11	protein_coding	Arrdc3	2	OTTMUSG00000034707.2	chr13	HAVANA	gene	81031503	81044161	+	0.753145	6.48959	8.1468	7.58798e-10	4.6168e-08	11.9968
ENSMUSG00000121497.1	lncRNA	ENSMUSG00000121497	2	NA	chr6	HAVANA	gene	122113549	122150720	+	1.38388	4.37357	7.98177	1.24641e-09	7.37915e-08	11.9189
ENSMUSG00000028834.14	protein_coding	Trim63	2	OTTMUSG00000010606.2	chr4	HAVANA	gene	134042431	134056940	+	5.99473	2.27581	9.12072	4.32521e-11	3.67729e-09	11.8798
ENSMUSG00000004040.17	protein_coding	Stat3	2	OTTMUSG00000002128.2	chr11	HAVANA	gene	100775924	100830366	-	-0.744779	6.09416	-8.11872	8.25486e-10	4.9754e-08	11.86
ENSMUSG00000057191.15	protein_coding	AB124611	2	OTTMUSG00000038084.2	chr9	HAVANA	gene	21437472	21456629	+	-1.48049	2.22673	-7.90723	1.56111e-09	9.06858e-08	11.758
ENSMUSG00000029727.8	protein_coding	Cyp3a13	2	OTTMUSG00000022877.1	chr5	HAVANA	gene	137891194	137919881	-	-0.519343	7.96414	-8.13364	7.89352e-10	4.78005e-08	11.67
ENSMUSG00000028356.5	protein_coding	Ambp	2	OTTMUSG00000009032.2	chr4	HAVANA	gene	63061512	63073036	-	-0.472399	11.2041	-8.23748	5.78433e-10	3.60519e-08	11.5939
ENSMUSG00000024990.14	protein_coding	Rbp4	2	OTTMUSG00000074106.1	chr19	HAVANA	gene	38105077	38113729	-	0.344941	13.9371	8.32255	4.48784e-10	2.86641e-08	11.5855
ENSMUSG00000037798.8	protein_coding	Mat1a	2	OTTMUSG00000068664.1	chr14	HAVANA	gene	40826992	40846369	+	0.361287	12.5547	8.20473	6.37934e-10	3.90477e-08	11.4083
ENSMUSG00000078964.3	protein_coding	Ces1b	2	OTTMUSG00000061541.1	chr8	HAVANA	gene	93783356	93806645	-	-0.644237	6.2503	-7.96771	1.30043e-09	7.65824e-08	11.3829
ENSMUSG00000029380.12	protein_coding	Cxcl1	2	OTTMUSG00000016842.3	chr5	HAVANA	gene	91039100	91040974	+	-1.54919	2.20531	-7.78982	2.22819e-09	1.26015e-07	11.3718
ENSMUSG00000006777.8	protein_coding	Krt23	2	OTTMUSG00000004988.3	chr11	HAVANA	gene	99368800	99383963	-	2.33584	3.16385	7.77905	2.30227e-09	1.29634e-07	11.3218
ENSMUSG00000020778.13	protein_coding	Ten1	2	OTTMUSG00000003843.2	chr11	HAVANA	gene	116089681	116106144	+	1.62718	4.20632	7.7378	2.60972e-09	1.45037e-07	11.2238
ENSMUSG00000047394.10	protein_coding	Odf3b	2	OTTMUSG00000069772.2	chr15	HAVANA	gene	89261652	89263790	-	0.903238	5.77346	7.84928	1.86045e-09	1.06153e-07	11.2169
ENSMUSG00000054827.13	protein_coding	Cyp2c50	2	OTTMUSG00000028293.1	chr19	HAVANA	gene	40078132	40102394	+	-0.603995	7.03036	-7.94311	1.4007e-09	8.21105e-08	11.1958
ENSMUSG00000007097.15	protein_coding	Atp1a2	2	OTTMUSG00000021834.2	chr1	HAVANA	gene	172099276	172125631	-	4.62266	2.82363	8.0787	9.30923e-10	5.55869e-08	11.1044
ENSMUSG00000034006.18	protein_coding	Slc66a2	2	OTTMUSG00000033138.4	chr18	HAVANA	gene	80296507	80335940	+	0.705974	6.68441	7.85017	1.85544e-09	1.06153e-07	11.0551
ENSMUSG00000057722.18	protein_coding	Lepr	2	OTTMUSG00000008454.5	chr4	HAVANA	gene	101574601	101672549	+	3.186	3.2574	7.72942	2.67711e-09	1.47505e-07	11.0033
ENSMUSG00000018927.4	protein_coding	Ccl6	2	OTTMUSG00000000995.1	chr11	HAVANA	gene	83478708	83483913	-	-0.799079	5.01891	-7.77621	2.32219e-09	1.30185e-07	10.9758
ENSMUSG00000024471.13	protein_coding	Myot	2	OTTMUSG00000014922.1	chr18	HAVANA	gene	44467141	44488791	+	3.94064	2.68314	7.88929	1.64819e-09	9.48856e-08	10.7471
ENSMUSG00000073418.5	protein_coding	C4b	2	OTTMUSG00000037255.1	chr17	HAVANA	gene	34947354	34962856	-	-0.456842	9.67774	-7.8954	1.61799e-09	9.35663e-08	10.7277
ENSMUSG00000074063.11	protein_coding	Osgin1	2	OTTMUSG00000027525.4	chr8	HAVANA	gene	120160863	120172995	+	0.735889	7.11726	7.76399	2.41002e-09	1.34521e-07	10.7037
ENSMUSG00000030159.16	protein_coding	Clec1b	1	OTTMUSG00000027001.1	chr6	HAVANA	gene	129374260	129386298	+	-1.17834	3.89	-7.62029	3.73356e-09	2.03963e-07	10.6814
ENSMUSG00000022868.7	protein_coding	Ahsg	2	OTTMUSG00000071605.1	chr16	HAVANA	gene	22710027	22718199	+	0.394971	13.6735	7.98154	1.24729e-09	7.37915e-08	10.5848
ENSMUSG00000017950.17	protein_coding	Hnf4a	2	OTTMUSG00000001071.3	chr2	HAVANA	gene	163348728	163414830	+	-0.533417	7.29809	-7.73597	2.62431e-09	1.45219e-07	10.5247
ENSMUSG00000040253.16	protein_coding	Gbp7	2	OTTMUSG00000053927.1	chr3	HAVANA	gene	142236103	142255910	+	-1.03491	4.02534	-7.56339	4.4425e-09	2.37637e-07	10.5214
ENSMUSG00000032902.2	protein_coding	Slc16a1	2	OTTMUSG00000022475.1	chr3	HAVANA	gene	104545984	104565778	+	0.812829	5.36674	7.59147	4.0771e-09	2.19924e-07	10.4799
ENSMUSG00000022528.9	protein_coding	Hes1	2	OTTMUSG00000035113.3	chr16	HAVANA	gene	29883202	29886614	+	0.957076	4.97404	7.56926	4.36347e-09	2.34386e-07	10.4739
ENSMUSG00000021939.9	protein_coding	Ctsb	2	OTTMUSG00000068748.1	chr14	HAVANA	gene	63359911	63383372	+	-0.432376	9.74395	-7.80951	2.0989e-09	1.19228e-07	10.4671
ENSMUSG00000093930.3	protein_coding	Hmgcs1	2	OTTMUSG00000068114.1	chr13	HAVANA	gene	120151915	120169796	+	0.837895	6.30137	7.61396	3.80635e-09	2.07059e-07	10.3781
ENSMUSG00000037679.10	protein_coding	Inf2	2	OTTMUSG00000066008.1	chr12	HAVANA	gene	112555218	112581991	+	-0.812899	4.63462	-7.53517	4.84316e-09	2.56928e-07	10.2931
ENSMUSG00000036887.6	protein_coding	C1qa	2	OTTMUSG00000009765.1	chr4	HAVANA	gene	136623228	136626114	-	-0.864748	4.87893	-7.50234	5.35544e-09	2.78353e-07	10.1255
ENSMUSG00000030787.5	protein_coding	Lyve1	2	OTTMUSG00000060185.1	chr7	HAVANA	gene	110449814	110462446	-	-1.10979	3.73909	-7.40639	7.18918e-09	3.59123e-07	10.0819
ENSMUSG00000024781.17	protein_coding	Lipa	2	OTTMUSG00000074038.1	chr19	HAVANA	gene	34469718	34504874	-	0.624086	6.96493	7.51744	5.11342e-09	2.67943e-07	10.0118
ENSMUSG00000024164.16	protein_coding	C3	2	OTTMUSG00000042133.5	chr17	HAVANA	gene	57510970	57535136	-	-0.354692	11.6106	-7.70805	2.857e-09	1.56744e-07	9.93215
ENSMUSG00000036078.17	protein_coding	Sigmar1	2	OTTMUSG00000006675.2	chr4	HAVANA	gene	41738493	41756157	-	0.633731	6.33087	7.44148	6.45453e-09	3.27523e-07	9.86037
ENSMUSG00000031897.10	protein_coding	Psmb10	2	OTTMUSG00000062064.1	chr8	HAVANA	gene	106662367	106665076	-	-0.633034	6.16741	-7.45921	6.11276e-09	3.13902e-07	9.79424
ENSMUSG00000074207.11	protein_coding	Adh1	2	OTTMUSG00000034747.1	chr3	HAVANA	gene	137966752	137996459	+	-0.388391	11.0953	-7.60887	3.86606e-09	2.0942e-07	9.69387
ENSMUSG00000026473.17	protein_coding	Glul	1	OTTMUSG00000016462.6	chr1	HAVANA	gene	153775690	153785469	+	-0.525864	8.92688	-7.52778	4.95409e-09	2.61731e-07	9.68982
ENSMUSG00000006356.11	protein_coding	Crip2	2	OTTMUSG00000052480.1	chr12	HAVANA	gene	113103856	113109126	+	0.616885	7.91126	7.45099	6.26891e-09	3.20638e-07	9.6733
ENSMUSG00000064899.3	snoRNA	Snord118	3	NA	chr11	ENSEMBL	gene	68964253	68964387	+	-0.755308	5.9339	-7.40295	7.26547e-09	3.61528e-07	9.62222
ENSMUSG00000029810.16	protein_coding	Tmem176b	2	OTTMUSG00000057390.2	chr6	HAVANA	gene	48810752	48818430	-	-0.531028	8.05312	-7.46762	5.95705e-09	3.07135e-07	9.6068
ENSMUSG00000028158.15	protein_coding	Mttp	2	OTTMUSG00000052744.3	chr3	HAVANA	gene	137795615	137850729	-	0.628947	6.70579	7.36616	8.13573e-09	4.01717e-07	9.58123
ENSMUSG00000027077.8	protein_coding	Smtnl1	2	OTTMUSG00000013726.1	chr2	HAVANA	gene	84641520	84652996	-	5.02842	3.00491	7.52336	5.02154e-09	2.64207e-07	9.57929
ENSMUSG00000056666.14	protein_coding	Retsat	2	OTTMUSG00000026938.6	chr6	HAVANA	gene	72575458	72585408	+	0.42391	10.0721	7.47391	5.84323e-09	3.02481e-07	9.45853
ENSMUSG00000024049.16	protein_coding	Myom1	2	OTTMUSG00000072610.1	chr17	HAVANA	gene	71309628	71433851	+	3.28959	2.43286	7.28311	1.05074e-08	5.1096e-07	9.44989
ENSMUSG00000020048.14	protein_coding	Hsp90b1	2	OTTMUSG00000020538.2	chr10	HAVANA	gene	86526073	86541373	-	0.447094	9.23144	7.42592	6.77053e-09	3.42205e-07	9.4188
ENSMUSG00000016349.11	protein_coding	Eef1a2	2	OTTMUSG00000016559.6	chr2	HAVANA	gene	180789446	180798807	-	5.65491	1.7601	7.92641	1.47316e-09	8.59656e-08	9.41316
ENSMUSG00000056973.7	protein_coding	Ces1d	2	OTTMUSG00000024539.1	chr8	HAVANA	gene	93892696	93924466	-	-0.44045	8.4417	-7.40844	7.14401e-09	3.58261e-07	9.39273
ENSMUSG00000008348.10	protein_coding	Ubc	2	OTTMUSG00000034016.5	chr5	HAVANA	gene	125463029	125467266	-	-0.446744	8.94333	-7.41483	7.00495e-09	3.52665e-07	9.34249
ENSMUSG00000024066.10	protein_coding	Xdh	2	OTTMUSG00000072353.3	chr17	HAVANA	gene	74190890	74257191	-	-0.684486	5.70092	-7.27385	1.0812e-08	5.23788e-07	9.33278
ENSMUSG00000020777.17	protein_coding	Acox1	2	OTTMUSG00000003754.1	chr11	HAVANA	gene	116062714	116089871	-	0.481926	10.459	7.44597	6.36612e-09	3.24319e-07	9.33192
ENSMUSG00000048120.17	protein_coding	Entpd1	1	OTTMUSG00000029031.5	chr19	HAVANA	gene	40600810	40730046	+	-1.3273	2.89134	-7.07971	1.97083e-08	9.06865e-07	9.20202
ENSMUSG00000026202.14	protein_coding	Tuba4a	1	OTTMUSG00000048543.3	chr1	HAVANA	gene	75190872	75196509	-	0.66764	6.63018	7.22239	1.2673e-08	6.11639e-07	9.13061
ENSMUSG00000037621.9	protein_coding	Atoh8	2	OTTMUSG00000057917.2	chr6	HAVANA	gene	72183161	72212561	-	1.33763	4.53383	7.06871	2.03915e-08	9.34951e-07	9.12291
ENSMUSG00000027947.12	protein_coding	Il6ra	2	OTTMUSG00000052883.1	chr3	HAVANA	gene	89771366	89820503	-	-0.655382	5.85847	-7.208	1.32491e-08	6.3705e-07	9.10486
ENSMUSG00000006457.5	protein_coding	Actn3	2	OTTMUSG00000016351.2	chr19	HAVANA	gene	4911244	4927937	-	4.94339	2.4117	7.55426	4.56839e-09	2.43357e-07	9.06824
ENSMUSG00000026888.15	protein_coding	Grb14	2	OTTMUSG00000012835.3	chr2	HAVANA	gene	64742820	64855331	-	0.718725	5.61968	7.13513	1.65988e-08	7.80567e-07	9.05273
ENSMUSG00000028680.15	protein_coding	Plk3	2	OTTMUSG00000009922.4	chr4	HAVANA	gene	116985852	116991160	-	-1.1632	3.03809	-7.04402	2.20146e-08	1.00221e-06	9.02335
ENSMUSG00000032280.17	protein_coding	Tle3	2	OTTMUSG00000035108.10	chr9	HAVANA	gene	61279648	61325779	+	-0.762881	4.6131	-7.10644	1.81414e-08	8.40791e-07	9.01131
ENSMUSG00000030592.19	protein_coding	Ryr1	2	OTTMUSG00000059211.2	chr7	HAVANA	gene	28702769	28824604	-	4.63897	2.25286	7.35627	8.38704e-09	4.12417e-07	8.95702
ENSMUSG00000121034.1	lncRNA	Gm32800	2	NA	chr2	HAVANA	gene	167689112	167689786	-	1.10225	4.73231	7.04143	2.21928e-08	1.00675e-06	8.94451
ENSMUSG00000001467.6	protein_coding	Cyp51	2	OTTMUSG00000022725.2	chr5	HAVANA	gene	4131145	4154746	-	1.04603	4.50651	7.02298	2.35009e-08	1.06234e-06	8.93436
ENSMUSG00000027022.15	protein_coding	Xirp2	2	OTTMUSG00000012905.4	chr2	HAVANA	gene	67004178	67356959	+	4.50366	2.3454	7.35513	8.41667e-09	4.12417e-07	8.875
ENSMUSG00000014542.4	protein_coding	Clec4f	2	OTTMUSG00000027021.4	chr6	HAVANA	gene	83621524	83633169	-	-0.726849	6.23828	-7.13536	1.6587e-08	7.80567e-07	8.81064
ENSMUSG00000035376.11	protein_coding	Hacd2	2	OTTMUSG00000071862.1	chr16	HAVANA	gene	34842798	34929547	+	0.606035	6.08143	7.05595	2.12152e-08	9.69258e-07	8.72579
ENSMUSG00000024132.7	protein_coding	Eci1	2	OTTMUSG00000072958.4	chr17	HAVANA	gene	24645615	24658322	+	0.428105	9.10674	7.19301	1.38775e-08	6.62305e-07	8.70428
ENSMUSG00000063694.6	protein_coding	Cycs	2	OTTMUSG00000034264.1	chr6	HAVANA	gene	50539543	50543518	-	0.583207	7.31555	7.10787	1.80609e-08	8.40094e-07	8.68881
ENSMUSG00000039533.9	protein_coding	Mmd2	2	OTTMUSG00000054880.1	chr5	HAVANA	gene	142548113	142594555	-	-1.23861	2.94891	-6.91916	3.24512e-08	1.43165e-06	8.67267
ENSMUSG00000027514.15	protein_coding	Zbp1	2	OTTMUSG00000016683.1	chr2	HAVANA	gene	173048405	173060716	-	-0.92827	3.51026	-6.94093	3.03253e-08	1.35179e-06	8.65095
ENSMUSG00000022500.16	protein_coding	Litaf	2	OTTMUSG00000026365.4	chr16	HAVANA	gene	10777139	10884021	-	-0.54282	6.79252	-7.09587	1.8745e-08	8.65641e-07	8.63758
ENSMUSG00000023367.15	protein_coding	Tmem176a	2	OTTMUSG00000057391.3	chr6	HAVANA	gene	48817853	48824005	+	-0.532452	8.2511	-7.16265	1.52438e-08	7.22141e-07	8.62725
ENSMUSG00000024863.7	protein_coding	Mbl2	2	OTTMUSG00000074064.1	chr19	HAVANA	gene	30210342	30217087	+	-0.39097	9.1028	-7.18325	1.43027e-08	6.80066e-07	8.60878
ENSMUSG00000049404.8	protein_coding	Rarres1	2	OTTMUSG00000030597.2	chr3	HAVANA	gene	67386305	67422856	-	0.819558	5.12622	6.93167	3.12121e-08	1.38173e-06	8.52908
ENSMUSG00000007122.12	protein_coding	Casq1	1	OTTMUSG00000035165.2	chr1	HAVANA	gene	172037461	172047435	-	5.15811	1.36895	7.51273	5.18774e-09	2.70733e-07	8.48428
ENSMUSG00000004038.10	protein_coding	Gstm3	2	OTTMUSG00000007193.3	chr3	HAVANA	gene	107871012	107876599	-	-1.06539	3.97486	-6.9114	3.3244e-08	1.4616e-06	8.47585
ENSMUSG00000066153.3	protein_coding	Mup21	2	OTTMUSG00000000231.3	chr4	HAVANA	gene	62066169	62069100	-	-1.32177	2.32969	-6.77007	5.16476e-08	2.18109e-06	8.31764
ENSMUSG00000021798.15	protein_coding	Ldb3	2	OTTMUSG00000069987.3	chr14	HAVANA	gene	34248560	34310639	-	3.70389	2.98584	6.86608	3.82834e-08	1.67171e-06	8.25685
ENSMUSG00000026938.11	protein_coding	Fcna	2	OTTMUSG00000012513.1	chr2	HAVANA	gene	25514678	25518042	-	-0.647316	5.94117	-6.93739	3.06613e-08	1.36204e-06	8.25102
ENSMUSG00000068697.8	protein_coding	Myoz1	2	OTTMUSG00000068772.1	chr14	HAVANA	gene	20699175	20706608	-	5.3807	2.79171	7.19942	1.36053e-08	6.51736e-07	8.24656
ENSMUSG00000000682.8	protein_coding	Cd52	2	OTTMUSG00000010233.2	chr4	HAVANA	gene	133809759	133822393	-	-0.820368	4.49852	-6.87243	3.75327e-08	1.64452e-06	8.24374
ENSMUSG00000033196.18	protein_coding	Myh2	2	OTTMUSG00000005919.3	chr11	HAVANA	gene	67061853	67088343	+	6.42349	3.24063	7.12227	1.72729e-08	8.06364e-07	8.24338
ENSMUSG00000000031.19	lncRNA	H19	2	OTTMUSG00000014998.3	chr7	HAVANA	gene	142129262	142131917	-	5.01232	2.73942	7.13168	1.67769e-08	7.86066e-07	8.23622
ENSMUSG00000109473.2	lncRNA	B930025P03Rik	2	OTTMUSG00000059094.1	chr8	HAVANA	gene	10920422	10932454	-	2.06036	3.00148	6.72069	6.02586e-08	2.50356e-06	8.23252
ENSMUSG00000018459.16	protein_coding	Slc13a3	2	OTTMUSG00000001182.2	chr2	HAVANA	gene	165246948	165315150	-	-1.00938	3.02639	-6.78847	4.87651e-08	2.08682e-06	8.21305
ENSMUSG00000062077.15	protein_coding	Trim54	2	OTTMUSG00000022416.2	chr5	HAVANA	gene	31274056	31294974	+	5.19546	1.94048	7.34757	8.61472e-09	4.20516e-07	8.21108
ENSMUSG00000053522.12	protein_coding	Lgals7	2	OTTMUSG00000022690.3	chr7	HAVANA	gene	28563278	28565709	+	5.53236	0.840493	7.37046	8.02884e-09	3.9797e-07	8.19505
ENSMUSG00000041481.18	protein_coding	Serpina3g	2	OTTMUSG00000035423.7	chr12	HAVANA	gene	104202504	104208198	+	-0.928896	3.35328	-6.7922	4.81997e-08	2.07614e-06	8.17359
ENSMUSG00000023087.16	protein_coding	Noct	2	OTTMUSG00000027519.4	chr3	HAVANA	gene	51131868	51159065	+	-0.951696	2.75356	-6.74671	5.55549e-08	2.33076e-06	8.05522
ENSMUSG00000052160.8	protein_coding	Pld4	2	OTTMUSG00000066047.1	chr12	HAVANA	gene	112727089	112735424	+	-1.1154	2.85507	-6.69444	6.54114e-08	2.67437e-06	8.00084
ENSMUSG00000015340.11	protein_coding	Cybb	2	OTTMUSG00000016894.5	chrX	HAVANA	gene	9301491	9354010	-	-1.13116	2.96545	-6.68041	6.83437e-08	2.78539e-06	7.94201
ENSMUSG00000042429.10	protein_coding	Adora1	2	OTTMUSG00000049675.2	chr1	HAVANA	gene	134126963	134163169	-	-0.78478	4.47039	-6.75536	5.40749e-08	2.27611e-06	7.93085
ENSMUSG00000026817.15	protein_coding	Ak1	2	OTTMUSG00000011984.3	chr2	HAVANA	gene	32511770	32525070	+	4.49601	2.25442	6.94145	3.02768e-08	1.35179e-06	7.90655
ENSMUSG00000021228.16	protein_coding	Acot3	2	OTTMUSG00000027601.3	chr12	HAVANA	gene	84098918	84107176	+	-0.621265	6.97347	-6.83409	4.22966e-08	1.83447e-06	7.78288
ENSMUSG00000109089.3	lncRNA	4833411C07Rik	2	OTTMUSG00000059097.1	chr8	HAVANA	gene	10949871	10973631	+	0.709539	5.65366	6.72119	6.01655e-08	2.50356e-06	7.7706
ENSMUSG00000010609.16	protein_coding	Psen2	2	OTTMUSG00000021488.4	chr1	HAVANA	gene	180054569	180091003	-	0.464624	8.51157	6.84079	4.14221e-08	1.80263e-06	7.68083
ENSMUSG00000068246.7	protein_coding	Apol9b	2	OTTMUSG00000070675.1	chr15	HAVANA	gene	77613239	77620582	+	-0.6015	6.3431	-6.74549	5.57672e-08	2.33205e-06	7.59999
ENSMUSG00000078650.3	protein_coding	G6pc	2	OTTMUSG00000002811.1	chr11	HAVANA	gene	101258387	101268729	+	0.580494	6.27016	6.71072	6.21654e-08	2.57445e-06	7.5987
ENSMUSG00000030730.13	protein_coding	Atp2a1	2	OTTMUSG00000025329.1	chr7	HAVANA	gene	126045030	126062280	-	4.80353	1.82277	7.01371	2.41866e-08	1.08569e-06	7.59434
ENSMUSG00000023992.15	protein_coding	Trem2	2	OTTMUSG00000021045.1	chr17	HAVANA	gene	48653429	48661175	+	-1.96117	0.848439	-6.46718	1.33293e-07	5.1855e-06	7.48291
ENSMUSG00002075795.1	rRNA	Gm54867	3	NA	chr18	ENSEMBL	gene	73666474	73666621	-	-0.54332	7.40002	-6.78328	4.95611e-08	2.11384e-06	7.46382
ENSMUSG00000023046.7	protein_coding	Igfbp6	2	OTTMUSG00000035011.1	chr15	HAVANA	gene	102052797	102057946	+	5.3319	1.77461	7.01521	2.40743e-08	1.08444e-06	7.37965
ENSMUSG00000005514.15	protein_coding	Por	1	OTTMUSG00000029621.7	chr5	HAVANA	gene	135698887	135764180	+	-0.378393	9.22196	-6.77526	5.08175e-08	2.16025e-06	7.33402
ENSMUSG00000018930.4	protein_coding	Ccl4	2	OTTMUSG00000000993.1	chr11	HAVANA	gene	83553410	83555509	+	-2.86984	-0.60653	-6.4643	1.34502e-07	5.21672e-06	7.28857
ENSMUSG00000042589.19	protein_coding	Cux2	1	OTTMUSG00000024684.5	chr5	HAVANA	gene	121994429	122188165	-	-1.63277	2.05495	-6.4149	1.57062e-07	5.98329e-06	7.28175
ENSMUSG00000038670.12	protein_coding	Mybpc2	2	OTTMUSG00000058331.3	chr7	HAVANA	gene	44151123	44174080	-	4.47802	1.6018	6.79118	4.83537e-08	2.07614e-06	7.22812
ENSMUSG00000041132.12	protein_coding	N4bp2l1	2	OTTMUSG00000055535.1	chr5	HAVANA	gene	150495109	150520653	-	-0.758368	4.75212	-6.54416	1.04704e-07	4.14872e-06	7.22447
ENSMUSG00000036892.13	protein_coding	Prodh2	2	OTTMUSG00000027093.4	chr7	HAVANA	gene	30193047	30212827	+	-0.4772	7.7573	-6.69481	6.53349e-08	2.67437e-06	7.22445
ENSMUSG00000020534.15	protein_coding	Shmt1	1	OTTMUSG00000007760.3	chr11	HAVANA	gene	60678930	60702544	-	-0.459264	7.00492	-6.65267	7.45401e-08	3.00926e-06	7.22115
ENSMUSG00000018042.19	protein_coding	Cyb5r3	2	OTTMUSG00000030694.6	chr15	HAVANA	gene	83037695	83056793	-	-0.427298	8.31179	-6.66996	7.06144e-08	2.85977e-06	7.11372
ENSMUSG00000096768.9	lncRNA	Gm47283	2	OTTMUSG00000074820.2	chrY	HAVANA	gene	90796007	90827734	+	0.935522	4.72517	6.47686	1.29303e-07	5.04557e-06	7.11027
ENSMUSG00000064341.1	protein_coding	mt-Nd1	3	NA	chrM	ENSEMBL	gene	2751	3707	+	0.426379	12.7086	6.8061	4.6154e-08	1.99503e-06	7.06602
ENSMUSG00000000673.10	protein_coding	Haao	2	OTTMUSG00000072778.1	chr17	HAVANA	gene	84138585	84155392	-	-0.466411	8.88518	-6.67714	6.90475e-08	2.80517e-06	7.05389
ENSMUSG00000035186.7	protein_coding	Ubd	2	OTTMUSG00000037330.1	chr17	HAVANA	gene	37504783	37506986	+	-2.22911	-0.172064	-6.31787	2.13047e-07	7.83697e-06	7.02558
ENSMUSG00000037649.11	protein_coding	H2-DMa	2	OTTMUSG00000037115.2	chr17	HAVANA	gene	34338515	34358075	+	-1.32825	2.39331	-6.33976	1.98882e-07	7.37934e-06	6.97868
ENSMUSG00000029247.18	protein_coding	Paics	2	OTTMUSG00000026550.2	chr5	HAVANA	gene	77099154	77115356	+	0.569195	6.89435	6.51319	1.15377e-07	4.55758e-06	6.90729
ENSMUSG00000052738.15	protein_coding	Suclg1	2	OTTMUSG00000023469.3	chr6	HAVANA	gene	73225365	73253894	+	0.376947	9.23414	6.61724	8.32797e-08	3.33067e-06	6.88708
ENSMUSG00000061462.19	protein_coding	Obscn	1	OTTMUSG00000005776.16	chr11	HAVANA	gene	58885082	59029996	-	5.06747	1.59111	6.77131	5.14477e-08	2.17982e-06	6.87863
ENSMUSG00000082292.4	processed_pseudogene	Gm12250	2	OTTMUSG00000005723.1	chr11	HAVANA	gene	58078565	58079838	+	-1.698	1.54911	-6.26988	2.47751e-07	8.91952e-06	6.87485
ENSMUSG00000121494.1	lncRNA	9030619P08Rik	2	NA	chr15	HAVANA	gene	75299450	75303678	-	-0.641608	5.97742	-6.50147	1.19698e-07	4.69933e-06	6.84934
ENSMUSG00000047822.9	protein_coding	Angptl8	2	OTTMUSG00000062317.1	chr9	HAVANA	gene	21746806	21748643	+	0.880237	5.19928	6.40931	1.59845e-07	6.05338e-06	6.83181
ENSMUSG00000079293.13	protein_coding	Clec7a	2	OTTMUSG00000042656.2	chr6	HAVANA	gene	129438554	129449742	-	-1.3145	2.16172	-6.26954	2.48014e-07	8.91952e-06	6.77296
ENSMUSG00000001128.8	protein_coding	Cfp	2	OTTMUSG00000017182.2	chrX	HAVANA	gene	20791693	20797794	-	-0.729368	5.3515	-6.42769	1.5088e-07	5.81682e-06	6.72368
ENSMUSG00000091898.9	protein_coding	Tnnc1	2	OTTMUSG00000035921.2	chr14	HAVANA	gene	30930269	30933686	+	3.41984	1.81783	6.30084	2.24764e-07	8.1975e-06	6.72137
ENSMUSG00000020216.14	protein_coding	Jsrp1	2	OTTMUSG00000042544.2	chr10	HAVANA	gene	80644330	80649332	-	4.76658	1.93822	6.6454	7.62538e-08	3.0688e-06	6.71695
ENSMUSG00000073155.13	protein_coding	Stmp1	2	OTTMUSG00000024623.2	chr6	HAVANA	gene	35229589	35240431	+	-0.514049	7.41645	-6.50815	1.17218e-07	4.61609e-06	6.67958
ENSMUSG00000044206.4	protein_coding	Vsig4	2	OTTMUSG00000018498.1	chrX	HAVANA	gene	95290809	95337044	-	-0.747047	4.42916	-6.35374	1.90333e-07	7.12388e-06	6.67524
ENSMUSG00000021190.15	protein_coding	Lgmn	2	OTTMUSG00000023302.1	chr12	HAVANA	gene	102360343	102406072	-	-0.69727	4.56457	-6.36637	1.82927e-07	6.88687e-06	6.67439
ENSMUSG00000022037.16	protein_coding	Clu	2	OTTMUSG00000032654.7	chr14	HAVANA	gene	66205932	66218996	+	-0.343833	10.8078	-6.62516	8.12404e-08	3.25926e-06	6.67079
ENSMUSG00000031710.5	protein_coding	Ucp1	2	OTTMUSG00000061515.1	chr8	HAVANA	gene	84016981	84025081	+	5.12498	0.550255	6.70461	6.3364e-08	2.61565e-06	6.64736
ENSMUSG00000071633.12	protein_coding	Gm4952	2	OTTMUSG00000042671.2	chr19	HAVANA	gene	12577338	12605615	+	0.518397	7.25134	6.45077	1.40338e-07	5.42667e-06	6.64231
ENSMUSG00000056900.14	protein_coding	Usp13	2	OTTMUSG00000023838.2	chr3	HAVANA	gene	32871695	32992220	+	5.15428	1.42294	6.69797	6.46932e-08	2.66196e-06	6.63727
ENSMUSG00000057346.13	protein_coding	Apol9a	2	OTTMUSG00000070654.1	chr15	HAVANA	gene	77287989	77295335	-	-0.770332	4.43466	-6.3277	2.06562e-07	7.64219e-06	6.6097
ENSMUSG00000030560.18	protein_coding	Ctsc	2	OTTMUSG00000031137.3	chr7	HAVANA	gene	87927293	87960096	+	-0.499332	6.00333	-6.41337	1.57821e-07	5.99441e-06	6.59392
ENSMUSG00000032392.12	protein_coding	Parp16	2	OTTMUSG00000062621.1	chr9	HAVANA	gene	65102635	65146506	+	0.982638	4.34451	6.25257	2.61619e-07	9.35562e-06	6.59092
ENSMUSG00000031382.15	protein_coding	Asb11	2	OTTMUSG00000019517.1	chrX	HAVANA	gene	163219990	163242166	+	4.38704	1.47108	6.59585	8.90475e-08	3.53929e-06	6.57692
ENSMUSG00000020123.7	protein_coding	Avpr1a	2	OTTMUSG00000020920.2	chr10	HAVANA	gene	122284404	122289357	+	0.675487	5.61352	6.34182	1.97595e-07	7.3624e-06	6.57012
ENSMUSG00000023277.14	protein_coding	Twf2	2	OTTMUSG00000049421.7	chr9	HAVANA	gene	106080307	106092588	+	1.68277	2.83136	6.13399	3.79974e-07	1.29393e-05	6.48524
ENSMUSG00000031757.8	protein_coding	Mt4	2	OTTMUSG00000061606.1	chr8	HAVANA	gene	94863825	94865659	+	4.82854	1.3317	6.59759	8.85646e-08	3.53103e-06	6.46401
ENSMUSG00000022389.16	protein_coding	Tef	2	OTTMUSG00000035246.4	chr15	HAVANA	gene	81686622	81711064	+	-0.658701	5.51184	-6.35684	1.88489e-07	7.07552e-06	6.45752
ENSMUSG00000023078.7	protein_coding	Cxcl13	2	OTTMUSG00000055771.1	chr5	HAVANA	gene	96104810	96108927	+	2.04232	2.08838	6.11842	3.9908e-07	1.35182e-05	6.44102
ENSMUSG00000096727.4	protein_coding	Psmb9	2	OTTMUSG00000036472.3	chr17	HAVANA	gene	34400961	34406738	-	-0.740298	4.85628	-6.31134	2.1747e-07	7.97681e-06	6.42802
ENSMUSG00000069922.13	protein_coding	Ces3a	2	OTTMUSG00000061993.1	chr8	HAVANA	gene	105775233	105785045	+	-0.475928	7.50907	-6.41498	1.57023e-07	5.98329e-06	6.40309
ENSMUSG00000002910.12	protein_coding	Arrdc2	2	OTTMUSG00000061580.1	chr8	HAVANA	gene	71287773	71292364	-	-1.09651	2.64337	-6.14373	3.685e-07	1.26831e-05	6.33516
ENSMUSG00000002500.16	protein_coding	Rpl3l	2	OTTMUSG00000043586.3	chr17	HAVANA	gene	24946794	24955117	+	3.86401	2.00142	6.27781	2.41646e-07	8.78825e-06	6.3302
ENSMUSG00000026621.14	protein_coding	Mtarc1	1	OTTMUSG00000045414.2	chr1	HAVANA	gene	184518964	184543510	-	0.425206	8.96968	6.42605	1.51659e-07	5.82934e-06	6.32577
ENSMUSG00000028268.15	protein_coding	Gbp3	1	OTTMUSG00000023133.4	chr3	HAVANA	gene	142265787	142278970	+	-1.0115	3.53123	-6.17145	3.37707e-07	1.17812e-05	6.32277
ENSMUSG00000032575.17	protein_coding	Manf	2	OTTMUSG00000032651.5	chr9	HAVANA	gene	106715511	106769178	-	0.596267	7.06656	6.34141	1.97852e-07	7.3624e-06	6.31048
ENSMUSG00000023057.6	protein_coding	Fabp2	2	OTTMUSG00000035257.1	chr3	HAVANA	gene	122688721	122693155	+	0.45527	8.19026	6.38836	1.70716e-07	6.44602e-06	6.29737
ENSMUSG00000026614.8	protein_coding	Slc30a10	2	OTTMUSG00000074751.2	chr1	HAVANA	gene	185187045	185200959	+	0.990877	4.69898	6.18661	3.21965e-07	1.13555e-05	6.29324
ENSMUSG00000041476.13	protein_coding	Smpx	2	OTTMUSG00000019394.7	chrX	HAVANA	gene	156481906	156535587	+	3.97602	2.08499	6.30664	2.20703e-07	8.07232e-06	6.22847
ENSMUSG00000026418.17	protein_coding	Tnni1	2	OTTMUSG00000033121.3	chr1	HAVANA	gene	135707172	135738727	+	4.59846	0.951012	6.49749	1.21203e-07	4.74391e-06	6.2109
ENSMUSG00000079547.5	protein_coding	H2-DMb1	2	OTTMUSG00000037116.3	chr17	HAVANA	gene	34372046	34379204	+	-1.15429	2.3608	-6.09588	4.28428e-07	1.43983e-05	6.18391
ENSMUSG00000063406.12	protein_coding	Tmed5	1	OTTMUSG00000028919.1	chr5	HAVANA	gene	108254232	108280486	-	0.581943	6.20793	6.25362	2.60756e-07	9.3508e-06	6.17622
ENSMUSG00000048546.9	protein_coding	Tob2	2	OTTMUSG00000070910.1	chr15	HAVANA	gene	81732473	81742997	-	-0.799712	4.76818	-6.20197	3.06766e-07	1.08492e-05	6.16101
ENSMUSG00000031791.9	protein_coding	Tmem38a	2	OTTMUSG00000062136.1	chr8	HAVANA	gene	73325899	73341126	+	1.92951	3.40059	6.01546	5.51973e-07	1.78945e-05	6.12115
ENSMUSG00000025511.16	protein_coding	Tspan4	2	OTTMUSG00000028948.4	chr7	HAVANA	gene	141055153	141073340	+	-1.37005	2.24474	-6.02763	5.31209e-07	1.73088e-05	6.08521
ENSMUSG00000026675.13	protein_coding	Hsd17b7	2	OTTMUSG00000020778.2	chr1	HAVANA	gene	169777104	169796810	-	0.716935	5.15369	6.14514	3.66871e-07	1.2661e-05	6.07803
ENSMUSG00000022519.15	protein_coding	Srl	2	OTTMUSG00000026711.3	chr16	HAVANA	gene	4298080	4359680	-	2.77344	1.93073	6.05751	4.8348e-07	1.5834e-05	6.06516
ENSMUSG00000041959.15	protein_coding	S100a10	2	OTTMUSG00000022124.2	chr3	HAVANA	gene	93462387	93471950	+	0.547779	8.49154	6.31976	2.11789e-07	7.81306e-06	6.05363
ENSMUSG00000063229.16	protein_coding	Ldha	2	OTTMUSG00000016500.5	chr7	HAVANA	gene	46490899	46505051	+	0.4069	11.2205	6.42307	1.53085e-07	5.86657e-06	6.03818
ENSMUSG00000027313.4	protein_coding	Chac1	2	OTTMUSG00000015948.1	chr2	HAVANA	gene	119181710	119184862	+	-1.62131	1.24165	-5.98161	6.14115e-07	1.95633e-05	6.00579
ENSMUSG00000031636.8	protein_coding	Pdlim3	2	OTTMUSG00000061186.1	chr8	HAVANA	gene	46338498	46372585	+	3.01811	1.86829	6.10239	4.19739e-07	1.41805e-05	6.0038
ENSMUSG00000058715.12	protein_coding	Fcer1g	2	OTTMUSG00000021504.2	chr1	HAVANA	gene	171057141	171061934	-	-0.748572	4.86733	-6.17747	3.31367e-07	1.15933e-05	5.99516
ENSMUSG00000030972.7	protein_coding	Acsm5	2	OTTMUSG00000059117.1	chr7	HAVANA	gene	119118686	119144774	+	-0.63124	4.86538	-6.15386	3.56928e-07	1.23913e-05	5.96395
ENSMUSG00000047419.6	protein_coding	Cmya5	2	OTTMUSG00000068310.1	chr13	HAVANA	gene	93177221	93281232	-	4.02627	2.16755	6.13484	3.78963e-07	1.29392e-05	5.94737
ENSMUSG00000013936.13	protein_coding	Myl2	2	OTTMUSG00000024649.9	chr5	HAVANA	gene	122239014	122251535	+	5.51266	1.19137	6.26965	2.47931e-07	8.91952e-06	5.91509
ENSMUSG00000026866.18	protein_coding	Kynu	2	OTTMUSG00000012317.1	chr2	HAVANA	gene	43445341	43572734	+	0.575947	6.6095	6.15318	3.57698e-07	1.23913e-05	5.79557
ENSMUSG00000038781.8	protein_coding	Stap2	2	OTTMUSG00000072336.1	chr17	HAVANA	gene	56304077	56312584	-	-0.663466	4.97836	-6.09474	4.29978e-07	1.44127e-05	5.78481
ENSMUSG00000027346.16	protein_coding	Gpcpd1	2	OTTMUSG00000015660.5	chr2	HAVANA	gene	132371002	132429649	-	0.650414	5.73959	6.09224	4.33379e-07	1.44889e-05	5.78062
ENSMUSG00000028671.17	protein_coding	Gale	2	OTTMUSG00000009851.3	chr4	HAVANA	gene	135691038	135695489	+	1.2725	3.67043	5.92515	7.33724e-07	2.25348e-05	5.74021
ENSMUSG00000018796.14	protein_coding	Acsl1	2	OTTMUSG00000022668.3	chr8	HAVANA	gene	46924074	46989088	+	0.396586	9.04564	6.2378	2.7406e-07	9.7462e-06	5.71704
ENSMUSG00000026480.13	protein_coding	Ncf2	2	OTTMUSG00000049696.3	chr1	HAVANA	gene	152675945	152712742	+	-1.29061	1.72584	-5.89806	7.99109e-07	2.42529e-05	5.71081
ENSMUSG00000027540.14	protein_coding	Ptpn1	2	OTTMUSG00000015956.2	chr2	HAVANA	gene	167773977	167821305	+	-0.608435	5.19439	-6.0819	4.47726e-07	1.4891e-05	5.70956
ENSMUSG00000042476.13	protein_coding	Abcb4	2	OTTMUSG00000054368.2	chr5	HAVANA	gene	8943717	9009231	+	0.53649	7.98026	6.18566	3.22934e-07	1.13584e-05	5.70331
ENSMUSG00000022041.11	protein_coding	Chrna2	2	OTTMUSG00000039812.3	chr14	HAVANA	gene	66372488	66390397	+	1.10707	3.79166	5.93372	7.14152e-07	2.20391e-05	5.70287
ENSMUSG00000026568.7	protein_coding	Mpc2	2	OTTMUSG00000022567.2	chr1	HAVANA	gene	165288206	165308783	+	0.350249	9.90256	6.26952	2.48035e-07	8.91952e-06	5.70259
ENSMUSG00000052974.9	protein_coding	Cyp2f2	2	OTTMUSG00000027204.2	chr7	HAVANA	gene	26819334	26833085	+	0.435891	9.1197	6.2311	2.79895e-07	9.92622e-06	5.69351
ENSMUSG00000031808.8	protein_coding	Slc27a1	2	OTTMUSG00000062164.1	chr8	HAVANA	gene	72021526	72039946	+	0.937627	4.77919	6.00505	5.70382e-07	1.83114e-05	5.68568
ENSMUSG00000015090.14	protein_coding	Ptgds	2	OTTMUSG00000012118.1	chr2	HAVANA	gene	25356721	25360058	-	3.2443	2.54482	5.95281	6.72456e-07	2.10561e-05	5.64836
ENSMUSG00000024070.16	protein_coding	Prkd3	1	OTTMUSG00000031058.3	chr17	HAVANA	gene	79256834	79328245	-	0.599768	6.5677	6.09947	4.23616e-07	1.4274e-05	5.64191
ENSMUSG00000016559.15	protein_coding	H3f3b	2	OTTMUSG00000003689.1	chr11	HAVANA	gene	115912738	115918788	-	0.378518	8.24916	6.17742	3.31419e-07	1.15933e-05	5.63411
ENSMUSG00000030869.12	protein_coding	Ndufab1	2	OTTMUSG00000026510.8	chr7	HAVANA	gene	121684626	121701109	-	0.455858	7.6662	6.15283	3.5809e-07	1.23913e-05	5.62497
ENSMUSG00000033065.15	protein_coding	Pfkm	2	OTTMUSG00000070903.3	chr15	HAVANA	gene	97990470	98030332	+	1.24896	3.37488	5.87577	8.57277e-07	2.57745e-05	5.60468
ENSMUSG00000031960.15	protein_coding	Aars	2	OTTMUSG00000031898.4	chr8	HAVANA	gene	111759776	111784296	+	-0.466454	6.95689	-6.12	3.97086e-07	1.34862e-05	5.54752
ENSMUSG00000027913.6	protein_coding	Crct1	2	OTTMUSG00000021866.2	chr3	HAVANA	gene	92921512	92922994	-	4.76497	0.718801	6.24275	2.6982e-07	9.62208e-06	5.5455
ENSMUSG00000063388.6	processed_pseudogene	BC023105	2	OTTMUSG00000073537.1	chr18	HAVANA	gene	60574837	60576052	+	-1.62278	1.28496	-5.82378	1.00995e-06	2.98748e-05	5.50326
ENSMUSG00000023064.5	protein_coding	Sncg	2	OTTMUSG00000034011.1	chr14	HAVANA	gene	34092231	34096746	-	2.59737	1.45841	5.85839	9.05558e-07	2.70992e-05	5.50204
ENSMUSG00000059089.5	protein_coding	Fcgr4	2	OTTMUSG00000022168.1	chr1	HAVANA	gene	170846489	170857330	+	-0.956478	3.17957	-5.8996	7.95243e-07	2.41927e-05	5.489
ENSMUSG00000030747.6	protein_coding	Dgat2	2	OTTMUSG00000058927.2	chr7	HAVANA	gene	98802865	98831926	-	-0.447001	8.12248	-6.14191	3.70621e-07	1.2722e-05	5.47954
ENSMUSG00000005625.16	protein_coding	Psmd4	2	OTTMUSG00000019658.5	chr3	HAVANA	gene	94940005	94949925	-	0.400172	8.42078	6.1396	3.73327e-07	1.27807e-05	5.47614
ENSMUSG00000060519.12	protein_coding	Tor3a	2	OTTMUSG00000021567.4	chr1	HAVANA	gene	156481187	156501926	-	0.77999	4.82728	5.93597	7.09111e-07	2.19557e-05	5.46738
ENSMUSG00000039103.13	protein_coding	Nexn	2	OTTMUSG00000053742.3	chr3	HAVANA	gene	151942619	151971987	-	3.1718	2.78614	5.82619	1.00231e-06	2.97174e-05	5.45374
ENSMUSG00000121084.1	lncRNA	Gm56860	2	NA	chr8	HAVANA	gene	117882952	117884572	-	-1.20311	2.44314	-5.83276	9.81771e-07	2.92436e-05	5.44821
ENSMUSG00000005089.16	protein_coding	Slc1a2	2	OTTMUSG00000014848.4	chr2	HAVANA	gene	102489004	102621129	+	-0.416352	7.05435	-6.09128	4.34686e-07	1.44948e-05	5.44161
ENSMUSG00000088252.3	snoRNA	Snord13	3	NA	chr8	ENSEMBL	gene	31639892	31639995	-	-0.854428	4.94015	-6.00496	5.70538e-07	1.83114e-05	5.40308
ENSMUSG00000031157.11	protein_coding	Pqbp1	2	OTTMUSG00000018001.2	chrX	HAVANA	gene	7760758	7765508	-	0.612101	5.77388	5.97832	6.20517e-07	1.96696e-05	5.39836
ENSMUSG00000064246.11	protein_coding	Chil1	2	OTTMUSG00000030091.5	chr1	HAVANA	gene	134109914	134117919	+	-1.34202	1.80596	-5.79567	1.1035e-06	3.22705e-05	5.35327
ENSMUSG00000059447.14	protein_coding	Hadhb	2	OTTMUSG00000024744.4	chr5	HAVANA	gene	30360246	30389591	+	0.503484	6.53113	5.99014	5.97822e-07	1.90916e-05	5.29689
ENSMUSG00000044811.15	protein_coding	Cd300c2	2	OTTMUSG00000003604.3	chr11	HAVANA	gene	114887547	114895058	-	-1.58703	1.19639	-5.72906	1.36128e-06	3.87088e-05	5.24595
ENSMUSG00000022587.16	protein_coding	Ly6e	2	OTTMUSG00000045205.8	chr15	HAVANA	gene	74826900	74831752	+	-0.45844	8.1819	-6.07003	4.64782e-07	1.53785e-05	5.2343
ENSMUSG00000026638.16	protein_coding	Irf6	2	OTTMUSG00000033402.3	chr1	HAVANA	gene	192835419	192854331	+	1.18209	3.61105	5.75908	1.23841e-06	3.58886e-05	5.22135
ENSMUSG00000022490.8	protein_coding	Ppp1r1a	2	OTTMUSG00000070242.1	chr15	HAVANA	gene	103438706	103446430	-	4.96881	1.58142	6.07272	4.60853e-07	1.52879e-05	5.21594
ENSMUSG00000002831.15	protein_coding	Plin4	2	OTTMUSG00000046184.2	chr17	HAVANA	gene	56407591	56416803	-	-0.917752	3.33587	-5.8209	1.01915e-06	3.00779e-05	5.20138
ENSMUSG00000022546.6	protein_coding	Gpt	2	OTTMUSG00000071085.1	chr15	HAVANA	gene	76579916	76583886	+	-0.409364	8.26437	-6.06127	4.7778e-07	1.5768e-05	5.18877
ENSMUSG00000024397.15	protein_coding	Aif1	2	OTTMUSG00000037184.2	chr17	HAVANA	gene	35389967	35395044	-	-0.779016	4.10272	-5.87587	8.57019e-07	2.57745e-05	5.17308
ENSMUSG00000046070.10	protein_coding	Igfals	2	OTTMUSG00000073126.1	chr17	HAVANA	gene	25084971	25100984	+	-0.545594	6.44612	-5.9795	6.1821e-07	1.9645e-05	5.16787
ENSMUSG00000027261.3	protein_coding	Hao1	2	OTTMUSG00000015450.1	chr2	HAVANA	gene	134339281	134396288	-	-0.42226	6.34111	-5.9764	6.2428e-07	1.97402e-05	5.16505
ENSMUSG00000037440.9	protein_coding	Vnn1	2	OTTMUSG00000044612.2	chr10	HAVANA	gene	23770586	23781241	+	0.425164	7.55643	6.00245	5.75068e-07	1.84108e-05	5.15352
ENSMUSG00000018449.13	protein_coding	Rpain	2	OTTMUSG00000006076.3	chr11	HAVANA	gene	70861039	70868659	+	-0.677101	5.06715	-5.90469	7.82581e-07	2.38641e-05	5.14217
ENSMUSG00000019787.10	protein_coding	Trdn	2	OTTMUSG00000064097.2	chr10	HAVANA	gene	32956550	33352705	+	4.91512	1.76474	6.03619	5.17072e-07	1.6891e-05	5.12284
ENSMUSG00000022353.11	protein_coding	Mtss1	2	OTTMUSG00000070026.1	chr15	HAVANA	gene	58813083	58953854	-	-0.703964	5.87662	-5.93569	7.09737e-07	2.19557e-05	5.11566
ENSMUSG00000040583.9	protein_coding	Cyp2b13	2	OTTMUSG00000058411.1	chr7	HAVANA	gene	25760922	25795622	+	-0.399779	7.66724	-6.02003	5.4408e-07	1.76833e-05	5.11546
ENSMUSG00000003585.14	protein_coding	Sec14l2	2	OTTMUSG00000005050.1	chr11	HAVANA	gene	4047039	4073415	-	0.476189	9.25782	6.05906	4.81121e-07	1.58322e-05	5.11317
ENSMUSG00000043165.8	protein_coding	Lor	2	OTTMUSG00000045087.2	chr3	HAVANA	gene	91987578	91990449	-	2.01306	2.27483	5.67278	1.62547e-06	4.50709e-05	5.10412
ENSMUSG00000026989.6	protein_coding	Dapl1	2	OTTMUSG00000012705.1	chr2	HAVANA	gene	59314997	59335364	+	4.57768	0.538236	6.05836	4.82192e-07	1.58322e-05	5.08791
ENSMUSG00000108435.2	lncRNA	Gm45051	2	OTTMUSG00000058052.1	chr6	HAVANA	gene	72324012	72325441	-	-1.07272	2.2658	-5.72129	1.39505e-06	3.93619e-05	5.05168
ENSMUSG00000017057.10	protein_coding	Il13ra1	2	OTTMUSG00000017214.1	chrX	HAVANA	gene	35375763	35434912	+	-0.730652	3.81608	-5.78793	1.13077e-06	3.29928e-05	5.04101
ENSMUSG00000053093.17	protein_coding	Myh7	2	OTTMUSG00000016385.5	chr14	HAVANA	gene	55208141	55232083	-	4.35383	0.228435	6.00783	5.65407e-07	1.82379e-05	5.0286
ENSMUSG00000030996.9	protein_coding	Art1	2	OTTMUSG00000061185.2	chr7	HAVANA	gene	101750950	101763140	+	4.58573	0.766257	6.00885	5.63598e-07	1.82254e-05	4.97545
ENSMUSG00000038811.14	protein_coding	Gngt2	2	OTTMUSG00000001754.1	chr11	HAVANA	gene	95728042	95736560	+	-0.793656	3.87308	-5.77729	1.16935e-06	3.40411e-05	4.97144
ENSMUSG00000023243.10	protein_coding	Kcnk5	2	OTTMUSG00000068724.1	chr14	HAVANA	gene	20190125	20231877	-	-0.891812	3.51484	-5.75394	1.25864e-06	3.63929e-05	4.96516
ENSMUSG00000020089.9	protein_coding	Ppa1	1	OTTMUSG00000035023.2	chr10	HAVANA	gene	61484331	61509947	+	0.387596	7.97119	5.94927	6.80011e-07	2.12408e-05	4.96036
ENSMUSG00000020182.17	protein_coding	Ddc	2	OTTMUSG00000005164.2	chr11	HAVANA	gene	11764101	11848144	-	0.709225	5.2531	5.79592	1.10263e-06	3.22705e-05	4.94429
ENSMUSG00000037820.16	protein_coding	Tgm2	2	OTTMUSG00000015888.2	chr2	HAVANA	gene	157958322	157988356	-	-0.496823	6.43915	-5.89514	8.06507e-07	2.44197e-05	4.92408
ENSMUSG00000034456.16	protein_coding	Uroc1	2	OTTMUSG00000036118.2	chr6	HAVANA	gene	90310266	90341533	+	-0.46849	7.46617	-5.94214	6.95448e-07	2.16178e-05	4.92208
ENSMUSG00000028116.14	protein_coding	Myoz2	2	OTTMUSG00000029055.3	chr3	HAVANA	gene	122799855	122828664	-	4.41549	1.72036	5.86439	8.88592e-07	2.66536e-05	4.91856
ENSMUSG00000024507.7	protein_coding	Hsd17b4	2	OTTMUSG00000021126.2	chr18	HAVANA	gene	50261268	50329336	+	0.375022	8.54864	5.95454	6.688e-07	2.09928e-05	4.88681
ENSMUSG00000023089.13	protein_coding	Ndufa5	2	OTTMUSG00000026861.3	chr6	HAVANA	gene	24518665	24528012	-	0.399019	9.1334	5.97544	6.26161e-07	1.9751e-05	4.87066
ENSMUSG00000060962.13	protein_coding	Dmkn	2	OTTMUSG00000046054.4	chr7	HAVANA	gene	30463181	30480488	+	4.36163	1.21999	5.88728	8.26727e-07	2.4973e-05	4.8493
ENSMUSG00000061877.14	protein_coding	BC048679	2	OTTMUSG00000033708.2	chr7	HAVANA	gene	81144023	81148029	-	4.8097	0.413362	5.92182	7.41451e-07	2.27178e-05	4.84209
ENSMUSG00000058624.14	protein_coding	Gda	2	OTTMUSG00000028318.2	chr19	HAVANA	gene	21368671	21450809	-	-0.749523	4.3495	-5.76164	1.22844e-06	3.56803e-05	4.84205
ENSMUSG00000087579.9	lncRNA	Hectd2os	2	OTTMUSG00000028599.1	chr19	HAVANA	gene	36544889	36683041	-	1.72284	2.19975	5.58143	2.16742e-06	5.84565e-05	4.83399
ENSMUSG00000028553.13	protein_coding	Angptl3	2	OTTMUSG00000008051.2	chr4	HAVANA	gene	98919191	98934348	+	-0.411736	9.17465	-5.97221	6.32579e-07	1.99045e-05	4.81648
ENSMUSG00000109628.3	lncRNA	BC024386	2	OTTMUSG00000060378.1	chr7	HAVANA	gene	140485908	140487904	+	-0.444093	6.37497	-5.84646	9.40251e-07	2.8072e-05	4.75303
ENSMUSG00000074491.10	protein_coding	Clec4g	2	OTTMUSG00000022398.5	chr8	HAVANA	gene	3757064	3770651	-	-0.58466	5.78479	-5.80154	1.0833e-06	3.18246e-05	4.75191
ENSMUSG00000034783.8	protein_coding	Cd207	2	OTTMUSG00000058011.1	chr6	HAVANA	gene	83648197	83654839	-	-1.58925	1.40707	-5.55487	2.35646e-06	6.26341e-05	4.70498
ENSMUSG00000005413.9	protein_coding	Hmox1	2	OTTMUSG00000030644.5	chr8	HAVANA	gene	75820249	75827217	+	-1.23876	2.27825	-5.57985	2.17819e-06	5.86239e-05	4.6964
ENSMUSG00000025129.3	protein_coding	Ppp1r27	2	OTTMUSG00000004090.1	chr11	HAVANA	gene	120440805	120441958	-	3.75161	0.770507	5.73538	1.33443e-06	3.81547e-05	4.66721
ENSMUSG00000028581.18	protein_coding	Laptm5	2	OTTMUSG00000009589.3	chr4	HAVANA	gene	130640436	130663452	+	-0.6003	4.78221	-5.74246	1.30499e-06	3.76482e-05	4.66497
ENSMUSG00000030827.6	protein_coding	Fgf21	2	OTTMUSG00000058294.1	chr7	HAVANA	gene	45263310	45264914	-	0.76659	5.14625	5.68806	1.54905e-06	4.3165e-05	4.65564
ENSMUSG00000041548.5	protein_coding	Hspb8	2	OTTMUSG00000014696.1	chr5	HAVANA	gene	116546550	116560923	-	-0.439948	7.33997	-5.82768	9.97589e-07	2.9646e-05	4.58869
ENSMUSG00000021775.12	protein_coding	Nr1d2	2	OTTMUSG00000033210.2	chr14	HAVANA	gene	4230569	4265642	+	-0.675685	4.27858	-5.67492	1.61454e-06	4.48648e-05	4.5861
ENSMUSG00000086437.3	lncRNA	Gm13021	2	OTTMUSG00000009984.2	chr4	HAVANA	gene	140149835	140159242	+	-0.828837	3.73883	-5.65728	1.70679e-06	4.72236e-05	4.58586
ENSMUSG00000002602.17	protein_coding	Axl	2	OTTMUSG00000022291.2	chr7	HAVANA	gene	25456698	25488130	-	-0.869139	3.32208	-5.62061	1.91583e-06	5.24422e-05	4.55416
ENSMUSG00000027359.17	protein_coding	Slc27a2	1	OTTMUSG00000015755.2	chr2	HAVANA	gene	126394327	126430163	+	0.511635	11.2135	5.9327	7.16452e-07	2.20571e-05	4.50771
ENSMUSG00000020415.17	protein_coding	Pttg1	2	OTTMUSG00000005453.2	chr11	HAVANA	gene	43311077	43317078	-	0.533533	6.32873	5.73206	1.34851e-06	3.84716e-05	4.49914
ENSMUSG00000023150.15	protein_coding	Ivns1abp	2	OTTMUSG00000049560.1	chr1	HAVANA	gene	151220228	151240173	+	-0.566308	5.56409	-5.71439	1.42571e-06	4.01387e-05	4.49504
ENSMUSG00000004394.13	protein_coding	Tmed4	2	OTTMUSG00000000780.5	chr11	HAVANA	gene	6220369	6224870	-	0.490091	6.29338	5.70331	1.47639e-06	4.14747e-05	4.43013
ENSMUSG00000072620.4	protein_coding	Slfn2	2	OTTMUSG00000000918.1	chr11	HAVANA	gene	82955938	82961504	+	-0.798788	3.43236	-5.5691	2.25324e-06	6.02647e-05	4.41485
ENSMUSG00000053617.13	protein_coding	Sh3pxd2a	2	OTTMUSG00000074304.2	chr19	HAVANA	gene	47248613	47452840	-	1.04545	3.67313	5.50508	2.75628e-06	7.16297e-05	4.39605
ENSMUSG00000023913.18	protein_coding	Pla2g7	2	OTTMUSG00000026307.3	chr17	HAVANA	gene	43878989	43923092	+	-1.0585	2.9031	-5.51848	2.64241e-06	6.90903e-05	4.38076
ENSMUSG00000046959.17	protein_coding	Slc26a1	2	OTTMUSG00000027011.3	chr5	HAVANA	gene	108817744	108823435	-	-0.488552	6.84334	-5.73546	1.33411e-06	3.81547e-05	4.3634
ENSMUSG00000027875.13	protein_coding	Hmgcs2	2	OTTMUSG00000026370.2	chr3	HAVANA	gene	98187751	98218054	+	0.230663	11.7423	5.91218	7.64331e-07	2.33631e-05	4.35398
ENSMUSG00000028307.10	protein_coding	Aldob	2	OTTMUSG00000008318.1	chr4	HAVANA	gene	49535995	49549546	-	0.23097	12.6936	5.94405	6.9129e-07	2.15407e-05	4.34476
ENSMUSG00000049775.17	protein_coding	Tmsb4x	2	OTTMUSG00000019572.3	chrX	HAVANA	gene	165990089	165992311	-	-0.570552	6.79182	-5.73673	1.32877e-06	3.81547e-05	4.3156
ENSMUSG00000029009.18	protein_coding	Mthfr	2	OTTMUSG00000010193.13	chr4	HAVANA	gene	148123534	148144008	+	1.14664	3.68898	5.48791	2.90929e-06	7.5272e-05	4.30262
ENSMUSG00000115867.3	lncRNA	Gm17753	2	OTTMUSG00000070761.2	chr15	HAVANA	gene	78899529	78910176	-	0.807717	4.73971	5.56315	2.29583e-06	6.12763e-05	4.29489
ENSMUSG00000015656.18	protein_coding	Hspa8	2	OTTMUSG00000030238.3	chr9	HAVANA	gene	40712280	40721383	+	-0.303083	9.24633	-5.80335	1.07713e-06	3.1716e-05	4.26732
ENSMUSG00000028383.18	protein_coding	Hsdl2	2	OTTMUSG00000007335.2	chr4	HAVANA	gene	59581563	59618689	+	0.502824	7.20289	5.6886	1.54642e-06	4.3165e-05	4.24716
ENSMUSG00000081058.6	protein_coding	H3c15	2	OTTMUSG00000021934.3	chr3	HAVANA	gene	96145424	96146443	-	1.53255	2.62549	5.38137	4.06695e-06	9.92614e-05	4.23991
ENSMUSG00000025151.17	protein_coding	Maged1	2	OTTMUSG00000018127.2	chrX	HAVANA	gene	93579080	93585749	-	0.555489	6.29707	5.63766	1.8156e-06	5.01047e-05	4.22738
ENSMUSG00000003477.6	protein_coding	Inmt	2	OTTMUSG00000026997.1	chr6	HAVANA	gene	55147611	55152028	-	-0.429111	7.80654	-5.7267	1.37146e-06	3.87815e-05	4.18435
ENSMUSG00000027940.19	protein_coding	Tpm3	1	OTTMUSG00000029647.4	chr3	HAVANA	gene	89979956	90008209	+	0.537895	6.20188	5.59909	2.05015e-06	5.56253e-05	4.12624
ENSMUSG00000074170.6	protein_coding	Plekhf1	2	OTTMUSG00000058186.1	chr7	HAVANA	gene	37916396	37927440	-	-1.01362	2.87456	-5.42965	3.49435e-06	8.77895e-05	4.12469
ENSMUSG00000022887.10	protein_coding	Masp1	2	OTTMUSG00000071302.1	chr16	HAVANA	gene	23268167	23339565	-	-0.558621	5.69358	-5.59853	2.05378e-06	5.56253e-05	4.11219
ENSMUSG00000055254.16	protein_coding	Ntrk2	2	OTTMUSG00000068369.1	chr13	HAVANA	gene	58954383	59281784	+	-1.1885	2.06898	-5.40562	3.76851e-06	9.3398e-05	4.11216
ENSMUSG00000021794.17	protein_coding	Glud1	2	OTTMUSG00000030736.7	chr14	HAVANA	gene	34032684	34067222	+	-0.316212	8.78992	-5.73913	1.3188e-06	3.79612e-05	4.10507
ENSMUSG00000005628.13	protein_coding	Tmod4	2	OTTMUSG00000019672.2	chr3	HAVANA	gene	95031787	95036520	+	3.04319	1.84157	5.38211	4.05751e-06	9.92197e-05	4.10464
ENSMUSG00000073565.6	protein_coding	Prr16	2	OTTMUSG00000073341.2	chr18	HAVANA	gene	51250805	51553116	+	-0.912963	3.21791	-5.45014	3.2763e-06	8.31142e-05	4.10117
ENSMUSG00000033508.9	protein_coding	Asprv1	2	OTTMUSG00000056543.1	chr6	HAVANA	gene	86605146	86606692	+	4.10801	0.48809	5.62836	1.86958e-06	5.12856e-05	4.09567
ENSMUSG00000027195.11	protein_coding	Hsd17b12	2	OTTMUSG00000015008.4	chr2	HAVANA	gene	93863034	93988309	-	0.467669	6.62338	5.6035	2.0219e-06	5.52279e-05	4.06666
ENSMUSG00000032359.15	protein_coding	Ctsh	2	OTTMUSG00000024409.4	chr9	HAVANA	gene	89936205	89958142	+	-0.389744	7.98656	-5.68786	1.55001e-06	4.3165e-05	4.06461
ENSMUSG00000026104.15	protein_coding	Stat1	1	OTTMUSG00000046734.2	chr1	HAVANA	gene	52158599	52201024	+	-0.584219	5.65688	-5.57742	2.19496e-06	5.89516e-05	4.04954
ENSMUSG00000029162.16	protein_coding	Khk	2	OTTMUSG00000030395.6	chr5	HAVANA	gene	31078775	31088592	+	-0.369382	9.18379	-5.7287	1.36286e-06	3.87088e-05	4.04053
ENSMUSG00000070493.4	protein_coding	Chchd2	2	OTTMUSG00000024020.1	chr5	HAVANA	gene	129909997	129916311	-	0.434587	9.59118	5.72729	1.36894e-06	3.87815e-05	4.03816
ENSMUSG00000015966.18	protein_coding	Il17rb	2	OTTMUSG00000027818.2	chr14	HAVANA	gene	29718092	29730853	-	0.935949	4.1361	5.41261	3.68663e-06	9.1901e-05	4.03606
ENSMUSG00000026365.16	protein_coding	Cfh	2	OTTMUSG00000024648.5	chr1	HAVANA	gene	140012446	140111502	-	-0.521583	7.14679	-5.63712	1.81872e-06	5.01047e-05	4.01173
ENSMUSG00000022629.18	protein_coding	Kif21a	2	OTTMUSG00000070809.3	chr15	HAVANA	gene	90817479	90934151	-	0.649223	5.52909	5.50889	2.72345e-06	7.10644e-05	4.0096
ENSMUSG00000035828.12	protein_coding	Pim3	2	OTTMUSG00000070736.1	chr15	HAVANA	gene	88746389	88749929	+	-0.626816	5.01574	-5.54279	2.44778e-06	6.47931e-05	3.98937
ENSMUSG00000068220.7	protein_coding	Lgals1	2	OTTMUSG00000070759.1	chr15	HAVANA	gene	78810925	78814665	+	-0.562486	6.0482	-5.59596	2.07046e-06	5.5959e-05	3.9864
ENSMUSG00000084983.9	lncRNA	Gm11789	2	OTTMUSG00000004272.1	chr11	HAVANA	gene	120417660	120422660	-	0.498906	6.27298	5.5618	2.30563e-06	6.14101e-05	3.98636
ENSMUSG00000018893.16	protein_coding	Mb	2	OTTMUSG00000070644.1	chr15	HAVANA	gene	76899687	76934870	-	5.13573	1.47941	5.57108	2.23924e-06	6.00155e-05	3.94939
ENSMUSG00000067279.4	protein_coding	Ppp1r3c	2	OTTMUSG00000074248.1	chr19	HAVANA	gene	36709131	36714053	-	0.978721	4.20258	5.39941	3.84283e-06	9.48736e-05	3.93895
ENSMUSG00000053279.9	protein_coding	Aldh1a1	2	OTTMUSG00000021238.3	chr19	HAVANA	gene	20470079	20620829	+	-0.358757	9.00139	-5.69984	1.4926e-06	4.18384e-05	3.93222
ENSMUSG00000057135.13	protein_coding	Scimp	2	OTTMUSG00000006065.3	chr11	HAVANA	gene	70681758	70703412	-	-2.01284	0.511708	-5.26725	5.81922e-06	0.000133884	3.91541
ENSMUSG00000062624.6	protein_coding	Cyp2c67	2	OTTMUSG00000028411.1	chr19	HAVANA	gene	39597286	39637495	-	0.492929	6.45347	5.55179	2.37942e-06	6.31136e-05	3.90653
ENSMUSG00000027074.15	protein_coding	Slc43a3	2	OTTMUSG00000013409.3	chr2	HAVANA	gene	84766923	84788853	+	-0.637541	4.72669	-5.46584	3.11845e-06	7.97504e-05	3.89435
ENSMUSG00000021136.14	protein_coding	Smoc1	2	OTTMUSG00000033861.1	chr12	HAVANA	gene	81073582	81233188	+	-0.523708	5.51613	-5.52272	2.6074e-06	6.83139e-05	3.88081
ENSMUSG00000017723.12	protein_coding	Wfdc2	2	OTTMUSG00000001093.3	chr2	HAVANA	gene	164404333	164410430	+	-0.683164	4.53263	-5.4639	3.13756e-06	8.00795e-05	3.87301
ENSMUSG00000002797.10	protein_coding	Ggct	2	OTTMUSG00000023525.3	chr6	HAVANA	gene	54959565	54969935	-	0.760619	4.92775	5.41822	3.62217e-06	9.04697e-05	3.87029
ENSMUSG00000054417.6	protein_coding	Cyp3a44	2	OTTMUSG00000025126.1	chr5	HAVANA	gene	145710793	145742684	-	0.770556	4.66585	5.40404	3.78725e-06	9.36815e-05	3.86888
ENSMUSG00000014846.13	protein_coding	Tppp3	2	OTTMUSG00000042173.2	chr8	HAVANA	gene	106194125	106198158	-	3.63329	2.09357	5.35924	4.35975e-06	0.000104423	3.84938
ENSMUSG00000040666.20	protein_coding	Sh3bgr	2	OTTMUSG00000020060.11	chr16	HAVANA	gene	96001650	96030135	+	3.03839	2.04516	5.31363	5.03106e-06	0.000116797	3.8477
ENSMUSG00000030189.16	protein_coding	Ybx3	2	OTTMUSG00000056779.2	chr6	HAVANA	gene	131341818	131365439	-	0.635692	6.002	5.48739	2.91402e-06	7.5272e-05	3.82626
ENSMUSG00000026227.12	protein_coding	2810459M11Rik	2	OTTMUSG00000022123.2	chr1	HAVANA	gene	85973585	85983178	+	0.498979	5.82733	5.48491	2.93688e-06	7.55586e-05	3.81824
ENSMUSG00000078584.10	protein_coding	AU022252	2	OTTMUSG00000008957.1	chr4	HAVANA	gene	119060767	119089909	-	0.457999	6.72545	5.52909	2.55563e-06	6.72486e-05	3.8175
ENSMUSG00000046879.8	protein_coding	Irgm1	2	OTTMUSG00000005518.4	chr11	HAVANA	gene	48752795	48762510	-	-0.59967	4.80018	-5.45601	3.2164e-06	8.17666e-05	3.81534
ENSMUSG00000032898.10	protein_coding	Fbxo21	2	OTTMUSG00000056149.4	chr5	HAVANA	gene	118114795	118148266	+	0.639176	5.31373	5.44313	3.34928e-06	8.44754e-05	3.80528
ENSMUSG00000024827.11	protein_coding	Gldc	2	OTTMUSG00000074063.1	chr19	HAVANA	gene	30075847	30152829	-	0.422866	7.06001	5.54058	2.46488e-06	6.51113e-05	3.78702
ENSMUSG00000074001.4	protein_coding	Klhl40	2	OTTMUSG00000062670.1	chr9	HAVANA	gene	121606673	121612884	+	4.00776	0.175751	5.52521	2.5871e-06	6.79206e-05	3.77447
ENSMUSG00000022821.14	protein_coding	Hgd	2	OTTMUSG00000035117.2	chr16	HAVANA	gene	37400515	37452382	+	0.385638	8.51017	5.59861	2.05328e-06	5.56253e-05	3.77181
ENSMUSG00000010064.16	protein_coding	Slc38a3	2	OTTMUSG00000050784.4	chr9	HAVANA	gene	107527833	107546729	-	-0.316804	9.02186	-5.63627	1.8236e-06	5.01314e-05	3.76779
ENSMUSG00000039958.18	protein_coding	Etfbkmt	2	OTTMUSG00000026169.6	chr6	HAVANA	gene	149041347	149052669	+	-0.820755	3.46574	-5.35278	4.44916e-06	0.000105971	3.7623
ENSMUSG00000040681.17	protein_coding	Hmgn1	2	OTTMUSG00000019978.3	chr16	HAVANA	gene	95921818	95928929	-	0.465379	6.6335	5.50625	2.7461e-06	7.15099e-05	3.76039
ENSMUSG00000020120.16	protein_coding	Plek	2	OTTMUSG00000005189.3	chr11	HAVANA	gene	16921206	17002381	-	-1.38724	1.3232	-5.23316	6.47566e-06	0.000147926	3.75686
ENSMUSG00000041417.16	protein_coding	Pik3r1	2	OTTMUSG00000048150.7	chr13	HAVANA	gene	101817071	101904725	-	-0.640314	4.85	-5.44758	3.30276e-06	8.34663e-05	3.75383
ENSMUSG00000062410.15	protein_coding	Hsd3b3	2	OTTMUSG00000006703.7	chr3	HAVANA	gene	98648839	98670443	-	-0.52698	5.46648	-5.47298	3.04918e-06	7.81345e-05	3.72793
ENSMUSG00000027562.13	protein_coding	Car2	2	OTTMUSG00000051087.3	chr3	HAVANA	gene	14951333	14965830	+	1.04196	3.89246	5.28483	5.50706e-06	0.000126929	3.71974
ENSMUSG00000068614.8	protein_coding	Actc1	2	OTTMUSG00000015175.3	chr2	HAVANA	gene	113877763	113884029	-	3.9579	1.2198	5.40939	3.72411e-06	9.26554e-05	3.71523
ENSMUSG00000078675.10	protein_coding	Mup16	2	OTTMUSG00000028884.2	chr4	HAVANA	gene	61433829	61437768	-	-0.811737	3.21498	-5.36024	4.34615e-06	0.000104423	3.71447
ENSMUSG00000030088.16	protein_coding	Aldh1l1	2	OTTMUSG00000025984.5	chr6	HAVANA	gene	90463409	90577185	+	-0.314566	8.90867	-5.59999	2.04437e-06	5.56253e-05	3.68116
ENSMUSG00000026956.16	protein_coding	Uap1l1	2	OTTMUSG00000012027.1	chr2	HAVANA	gene	25249901	25255694	-	-0.760423	3.49515	-5.33803	4.66002e-06	0.000109309	3.67858
ENSMUSG00000022579.11	protein_coding	Gpihbp1	2	OTTMUSG00000045187.1	chr15	HAVANA	gene	75468477	75471330	+	-0.526134	5.66147	-5.45825	3.19376e-06	8.13522e-05	3.65913
ENSMUSG00000067225.3	protein_coding	Cyp2c54	2	OTTMUSG00000074147.1	chr19	HAVANA	gene	40026384	40062271	-	1.07372	4.28705	5.30085	5.23693e-06	0.000121138	3.64749
ENSMUSG00000017760.17	protein_coding	Ctsa	1	OTTMUSG00000001170.4	chr2	HAVANA	gene	164674793	164682952	+	-0.450675	6.41394	-5.47843	2.99736e-06	7.69602e-05	3.61719
ENSMUSG00000021408.16	protein_coding	Ripk1	2	OTTMUSG00000035489.3	chr13	HAVANA	gene	34186346	34221130	+	-0.684008	4.41844	-5.3656	4.2736e-06	0.000103518	3.60985
ENSMUSG00000025509.16	protein_coding	Pnpla2	1	OTTMUSG00000035378.8	chr7	HAVANA	gene	141035111	141040656	+	0.580386	6.82655	5.44955	3.28236e-06	8.31142e-05	3.57433
ENSMUSG00000029153.12	protein_coding	Ociad2	2	OTTMUSG00000026763.7	chr5	HAVANA	gene	73479542	73498371	-	-0.66022	4.27683	-5.34858	4.50822e-06	0.000106981	3.5655
ENSMUSG00000028348.8	protein_coding	Cavin4	2	OTTMUSG00000006855.1	chr4	HAVANA	gene	48663514	48673502	+	3.90098	1.22106	5.33386	4.72145e-06	0.000110207	3.55792
ENSMUSG00000028413.14	protein_coding	B4galt1	2	OTTMUSG00000006610.1	chr4	HAVANA	gene	40804602	40854005	-	-0.941068	4.23188	-5.33995	4.63211e-06	0.000108914	3.5511
ENSMUSG00000067818.7	protein_coding	Myl9	1	OTTMUSG00000016035.1	chr2	HAVANA	gene	156617340	156623578	+	1.6681	2.33462	5.14102	8.64178e-06	0.000189795	3.54269
ENSMUSG00000032946.17	protein_coding	Rasgrp2	2	OTTMUSG00000018627.16	chr19	HAVANA	gene	6449370	6465246	+	-0.636825	4.6137	-5.36007	4.34845e-06	0.000104423	3.53385
ENSMUSG00000024526.10	protein_coding	Cidea	2	OTTMUSG00000074421.1	chr18	HAVANA	gene	67476674	67500855	+	3.56535	0.685901	5.36775	4.2448e-06	0.00010321	3.52864
ENSMUSG00000035783.10	protein_coding	Acta2	2	OTTMUSG00000074035.1	chr19	HAVANA	gene	34218490	34232990	-	1.47184	2.84013	5.1488	8.43392e-06	0.00018668	3.52405
ENSMUSG00000028557.11	protein_coding	Rnf11	2	OTTMUSG00000008287.2	chr4	HAVANA	gene	109308295	109341925	-	0.492823	5.93726	5.38342	4.04085e-06	9.90009e-05	3.49538
ENSMUSG00000030170.15	protein_coding	Wnt5b	2	OTTMUSG00000027047.2	chr6	HAVANA	gene	119409492	119521308	-	-0.950104	2.63883	-5.22557	6.63157e-06	0.000151219	3.49184
ENSMUSG00000005142.11	protein_coding	Man2b1	2	OTTMUSG00000061404.1	chr8	HAVANA	gene	85809899	85824911	+	-0.466263	6.04498	-5.42281	3.57031e-06	8.95228e-05	3.48824
ENSMUSG00000005803.15	protein_coding	Sqor	1	OTTMUSG00000015682.4	chr2	HAVANA	gene	122607157	122651489	+	-0.439091	6.45703	-5.43983	3.38422e-06	8.51893e-05	3.48823
ENSMUSG00000051510.14	protein_coding	Mafg	2	OTTMUSG00000004094.3	chr11	HAVANA	gene	120515943	120524426	-	-0.518361	5.29608	-5.37323	4.17227e-06	0.000101639	3.48091
ENSMUSG00000020572.9	protein_coding	Nampt	2	OTTMUSG00000065234.1	chr12	HAVANA	gene	32869544	32903348	+	-0.649244	4.78724	-5.34713	4.52876e-06	0.000107213	3.46943
ENSMUSG00000075307.4	protein_coding	Klhl41	2	OTTMUSG00000013007.1	chr2	HAVANA	gene	69500464	69514574	+	3.86259	1.13268	5.3279	4.81077e-06	0.000112088	3.4459
ENSMUSG00000039450.12	protein_coding	Dcxr	2	OTTMUSG00000004121.1	chr11	HAVANA	gene	120616225	120618107	-	-0.445365	7.95574	-5.49109	2.88031e-06	7.47017e-05	3.44146
ENSMUSG00000026193.16	protein_coding	Fn1	2	OTTMUSG00000048807.4	chr1	HAVANA	gene	71624679	71692359	-	-0.420529	8.06012	-5.48539	2.93242e-06	7.55586e-05	3.41018
ENSMUSG00000031844.9	protein_coding	Hsd17b2	2	OTTMUSG00000061613.1	chr8	HAVANA	gene	118428643	118485766	+	0.447982	7.14514	5.42064	3.59478e-06	8.99605e-05	3.40424
ENSMUSG00000120786.1	lncRNA	Gm56810	2	NA	chr3	HAVANA	gene	142418578	142420875	+	0.675682	5.85786	5.34672	4.5347e-06	0.000107213	3.38876
ENSMUSG00000054325.6	protein_coding	Lce3a	2	OTTMUSG00000051903.1	chr3	HAVANA	gene	92832594	92833537	-	4.01658	-0.283083	5.3573	4.38643e-06	0.000104866	3.36336
ENSMUSG00000046688.15	protein_coding	Tifa	2	OTTMUSG00000036830.5	chr3	HAVANA	gene	127583454	127625813	+	-1.02535	2.57097	-5.16039	8.13346e-06	0.00018128	3.3494
ENSMUSG00000078799.6	protein_coding	Sult2a5	2	OTTMUSG00000021844.3	chr7	HAVANA	gene	13357892	13404732	+	-0.552809	5.92175	-5.36257	4.31441e-06	0.000104114	3.33049
ENSMUSG00000039661.15	protein_coding	Dusp26	2	OTTMUSG00000027144.2	chr8	HAVANA	gene	31579499	31587075	+	3.80105	-0.3809	5.34256	4.59433e-06	0.000108342	3.31612
ENSMUSG00000030610.14	protein_coding	Det1	2	OTTMUSG00000023009.2	chr7	HAVANA	gene	78471295	78497011	-	0.785492	4.5791	5.21972	6.75424e-06	0.000153743	3.30183
ENSMUSG00000002346.17	protein_coding	Slc25a42	2	OTTMUSG00000022210.1	chr8	HAVANA	gene	70636990	70664955	-	0.690238	5.00488	5.25323	6.08081e-06	0.000139402	3.28877
ENSMUSG00000059434.10	protein_coding	Gckr	2	OTTMUSG00000055211.5	chr5	HAVANA	gene	31454787	31484658	+	-0.434896	6.78487	-5.39336	3.91657e-06	9.65085e-05	3.2853
ENSMUSG00000004558.16	protein_coding	Ndrg2	2	OTTMUSG00000069305.1	chr14	HAVANA	gene	52142728	52151615	-	-0.246601	10.2725	-5.52902	2.55626e-06	6.72486e-05	3.28242
ENSMUSG00000044086.9	protein_coding	Lmod3	2	OTTMUSG00000057822.1	chr6	HAVANA	gene	97215495	97229720	-	2.87208	1.34603	5.13187	8.89259e-06	0.000193825	3.27065
ENSMUSG00000053977.14	protein_coding	Cd8a	2	OTTMUSG00000057913.1	chr6	HAVANA	gene	71350411	71356157	+	-2.11283	-0.292267	-5.04636	1.16164e-05	0.000248138	3.25599
ENSMUSG00000062753.15	protein_coding	Smim29	2	OTTMUSG00000028934.3	chr17	HAVANA	gene	27782547	27784730	-	-0.821594	3.20632	-5.14059	8.65321e-06	0.000189795	3.20977
ENSMUSG00000033533.15	protein_coding	Acsm1	2	OTTMUSG00000023676.3	chr7	HAVANA	gene	119206249	119261738	+	-0.383938	6.59699	-5.36282	4.31101e-06	0.000104114	3.20953
ENSMUSG00000030401.17	protein_coding	Rtn2	2	OTTMUSG00000058967.1	chr7	HAVANA	gene	19016549	19030085	+	2.84945	1.83073	5.05229	1.14032e-05	0.000244697	3.20676
ENSMUSG00000039891.7	protein_coding	Txlnb	2	OTTMUSG00000042108.1	chr10	HAVANA	gene	17671974	17721413	+	3.92249	1.8445	5.15339	8.31346e-06	0.000184332	3.19042
ENSMUSG00000020051.18	protein_coding	Pah	2	OTTMUSG00000023594.4	chr10	HAVANA	gene	87357657	87419998	+	-0.348085	7.99275	-5.40701	3.75212e-06	9.31715e-05	3.1885
ENSMUSG00000021792.16	protein_coding	Prxl2a	2	OTTMUSG00000027960.5	chr14	HAVANA	gene	40715697	40735745	-	0.475052	6.95727	5.33763	4.66595e-06	0.000109309	3.17448
ENSMUSG00000059956.15	protein_coding	Serpinb12	2	OTTMUSG00000021002.1	chr1	HAVANA	gene	106862179	106884810	+	3.59698	-0.435718	5.29011	5.41654e-06	0.000125068	3.16917
ENSMUSG00000019947.11	protein_coding	Arid5b	2	OTTMUSG00000064422.2	chr10	HAVANA	gene	67928350	68114570	-	-0.604343	4.73592	-5.24039	6.33047e-06	0.000144867	3.15513
ENSMUSG00000033610.17	protein_coding	Pank1	2	OTTMUSG00000074040.1	chr19	HAVANA	gene	34784340	34856855	-	0.358212	8.20493	5.3848	4.02334e-06	9.87603e-05	3.14954
ENSMUSG00000026853.16	protein_coding	Crat	1	OTTMUSG00000016795.7	chr2	HAVANA	gene	30290483	30305825	-	0.486845	6.9722	5.32093	4.91717e-06	0.00011436	3.1302
ENSMUSG00000062762.18	protein_coding	Ei24	2	OTTMUSG00000044747.5	chr9	HAVANA	gene	36690455	36708689	-	0.356494	7.84056	5.36607	4.26724e-06	0.000103518	3.12884
ENSMUSG00000089678.9	protein_coding	Agxt2	2	OTTMUSG00000024223.2	chr15	HAVANA	gene	10358618	10410239	+	-0.502775	6.1953	-5.31235	5.05139e-06	0.000117057	3.12556
ENSMUSG00000043681.6	protein_coding	Fam25c	2	OTTMUSG00000033737.1	chr14	HAVANA	gene	34073838	34077390	-	-0.467173	6.55371	-5.33624	4.68635e-06	0.000109587	3.11836
ENSMUSG00000017707.10	protein_coding	Serinc3	2	OTTMUSG00000016123.4	chr2	HAVANA	gene	163465192	163487051	-	-0.37849	7.27139	-5.35351	4.43895e-06	0.000105924	3.11829
ENSMUSG00000030554.17	protein_coding	Synm	2	OTTMUSG00000059487.1	chr7	HAVANA	gene	67379908	67409490	-	2.36255	1.55131	5.0136	1.28664e-05	0.000271229	3.09663
ENSMUSG00000032311.18	protein_coding	Nrg4	2	OTTMUSG00000024543.6	chr9	HAVANA	gene	55127506	55234128	-	-0.755937	4.12443	-5.17309	7.81632e-06	0.000174819	3.09551
ENSMUSG00000021226.8	protein_coding	Acot2	2	OTTMUSG00000027592.1	chr12	HAVANA	gene	84034635	84040647	+	0.757112	5.5028	5.20807	7.00536e-06	0.000158111	3.08259
ENSMUSG00000017002.15	protein_coding	Slpi	2	OTTMUSG00000001167.4	chr2	HAVANA	gene	164195990	164231015	-	1.49612	2.79219	4.98099	1.42429e-05	0.000294138	3.02665
ENSMUSG00000025232.9	protein_coding	Hexa	2	OTTMUSG00000063295.1	chr9	HAVANA	gene	59446823	59472392	+	-0.463734	6.06659	-5.26319	5.89375e-06	0.000135356	3.01016
ENSMUSG00000068742.12	protein_coding	Cry2	2	OTTMUSG00000014483.1	chr2	HAVANA	gene	92233991	92264388	-	-0.666083	4.21037	-5.15644	8.23457e-06	0.000183216	3.00663
ENSMUSG00000026864.14	protein_coding	Hspa5	2	OTTMUSG00000012014.2	chr2	HAVANA	gene	34661982	34667559	+	0.407274	9.73468	5.39267	3.92513e-06	9.65341e-05	2.98363
ENSMUSG00000085779.2	lncRNA	Atcayos	2	OTTMUSG00000030318.2	chr10	HAVANA	gene	81030443	81046711	+	3.65867	0.76385	5.18201	7.60117e-06	0.000170303	2.98141
ENSMUSG00000030433.16	protein_coding	Sbk2	2	OTTMUSG00000043614.4	chr7	HAVANA	gene	4943511	4967405	-	3.86841	0.587131	5.19829	7.22322e-06	0.000162687	2.98128
ENSMUSG00000045475.6	protein_coding	Lce3c	2	OTTMUSG00000051906.1	chr3	HAVANA	gene	92851793	92853040	+	4.13535	0.0751934	5.19034	7.40543e-06	0.000166499	2.97423
ENSMUSG00000031387.15	protein_coding	Renbp	2	OTTMUSG00000017682.10	chrX	HAVANA	gene	72965727	72974456	-	-1.14586	1.97462	-4.99479	1.36437e-05	0.000284346	2.96446
ENSMUSG00000024300.18	protein_coding	Myo1f	2	OTTMUSG00000037201.3	chr17	HAVANA	gene	33774681	33826738	+	-1.35536	1.2993	-4.96307	1.50606e-05	0.000308371	2.9358
ENSMUSG00000034641.3	protein_coding	Cd300ld	2	OTTMUSG00000003602.1	chr11	HAVANA	gene	114873100	114880748	-	-0.904752	2.8406	-5.04821	1.15492e-05	0.000247115	2.9313
ENSMUSG00000017009.4	protein_coding	Sdc4	2	OTTMUSG00000001157.2	chr2	HAVANA	gene	164266167	164285807	-	-0.465695	8.76818	-5.35974	4.35292e-06	0.000104423	2.90923
ENSMUSG00000025197.10	protein_coding	Cyp2c23	2	OTTMUSG00000061612.1	chr19	HAVANA	gene	43993461	44017647	-	0.479793	6.09665	5.21142	6.9322e-06	0.000156959	2.90887
ENSMUSG00000042895.7	protein_coding	Abra	2	OTTMUSG00000070589.1	chr15	HAVANA	gene	41727472	41733116	-	3.9896	1.45683	5.05877	1.11749e-05	0.000241115	2.87692
ENSMUSG00000030470.16	protein_coding	Csrp3	2	OTTMUSG00000058985.1	chr7	HAVANA	gene	48480146	48497781	-	0.505898	6.1826	5.18751	7.47138e-06	0.000167688	2.8646
ENSMUSG00000049723.15	protein_coding	Mmp12	2	OTTMUSG00000027381.3	chr9	HAVANA	gene	7344381	7369499	+	-1.78401	-0.119743	-4.90926	1.78057e-05	0.000357729	2.86297
ENSMUSG00000036908.18	protein_coding	Unc93b1	2	OTTMUSG00000034969.3	chr19	HAVANA	gene	3985186	3999340	+	-0.612105	4.21878	-5.11654	9.32923e-06	0.000202998	2.85555
ENSMUSG00000055866.10	protein_coding	Per2	2	OTTMUSG00000048493.1	chr1	HAVANA	gene	91343704	91387046	-	-1.04251	2.26559	-4.98905	1.38898e-05	0.000289006	2.80873
ENSMUSG00000024065.9	protein_coding	Ehd3	2	OTTMUSG00000028496.2	chr17	HAVANA	gene	74111129	74139089	+	-0.487717	5.37614	-5.14319	8.58316e-06	0.000189006	2.77673
ENSMUSG00000055730.17	protein_coding	Ces2a	2	OTTMUSG00000027410.3	chr8	HAVANA	gene	105460635	105468266	+	0.412932	7.11557	5.21288	6.90049e-06	0.000156794	2.76436
ENSMUSG00000031762.8	protein_coding	Mt2	2	OTTMUSG00000061618.1	chr8	HAVANA	gene	94899292	94900196	+	-1.01708	9.85196	-5.35094	4.4749e-06	0.000106387	2.73199
ENSMUSG00000031431.14	protein_coding	Tsc22d3	2	OTTMUSG00000018845.2	chrX	HAVANA	gene	139440277	139501408	-	-0.625112	5.40871	-5.14022	8.66334e-06	0.000189795	2.69593
ENSMUSG00000021877.13	protein_coding	Arf4	2	OTTMUSG00000035433.5	chr14	HAVANA	gene	26359229	26386239	+	0.438765	6.38451	5.14682	8.48632e-06	0.000187195	2.68939
ENSMUSG00000063651.12	protein_coding	Cnfn	2	OTTMUSG00000058247.1	chr7	HAVANA	gene	25067045	25069149	-	3.55609	-0.252616	5.06393	1.09962e-05	0.000237659	2.68557
ENSMUSG00000047638.16	protein_coding	Nr1h4	2	OTTMUSG00000022710.5	chr10	HAVANA	gene	89290096	89369447	-	-0.402025	6.29193	-5.16777	7.94762e-06	0.000177446	2.67511
ENSMUSG00000052566.9	protein_coding	Hook2	2	OTTMUSG00000061398.1	chr8	HAVANA	gene	85717232	85729978	+	-0.865531	3.26385	-4.98081	1.4251e-05	0.000294138	2.66825
ENSMUSG00000023484.15	protein_coding	Prph	2	OTTMUSG00000070947.2	chr15	HAVANA	gene	98953055	98956859	+	3.51987	-0.213861	5.05338	1.13645e-05	0.000244697	2.66259
ENSMUSG00000020484.20	protein_coding	Xbp1	2	OTTMUSG00000006338.4	chr11	HAVANA	gene	5470659	5475893	+	-0.369385	7.31582	-5.21157	6.92906e-06	0.000156959	2.65601
ENSMUSG00000024036.17	protein_coding	Slc37a1	2	OTTMUSG00000073314.2	chr17	HAVANA	gene	31505766	31569713	+	-1.39511	0.812174	-4.84489	2.17464e-05	0.000429508	2.65235
ENSMUSG00000026395.17	protein_coding	Ptprc	2	OTTMUSG00000043098.7	chr1	HAVANA	gene	137990599	138103446	-	-1.10149	2.24243	-4.90345	1.81305e-05	0.000362553	2.63934
ENSMUSG00000031461.5	protein_coding	Myom2	2	OTTMUSG00000016822.3	chr8	HAVANA	gene	15107653	15183541	+	3.91607	1.14594	5.02736	1.2326e-05	0.000260265	2.62073
ENSMUSG00000023977.16	protein_coding	Ubr2	2	OTTMUSG00000068877.1	chr17	HAVANA	gene	47239221	47321482	-	-0.566612	4.92031	-5.06927	1.08143e-05	0.000234121	2.59478
ENSMUSG00000016024.10	protein_coding	Lbp	2	OTTMUSG00000015936.3	chr2	HAVANA	gene	158148413	158174772	+	-0.454161	6.43372	-5.1557	8.2538e-06	0.000183326	2.59228
ENSMUSG00000002769.10	protein_coding	Gnmt	2	OTTMUSG00000026384.2	chr17	HAVANA	gene	47036590	47040094	-	-0.294682	11.3155	-5.34221	4.59935e-06	0.000108342	2.58868
ENSMUSG00000027470.10	protein_coding	Mylk2	2	OTTMUSG00000015847.1	chr2	HAVANA	gene	152753272	152764988	+	3.8616	0.895106	5.00219	1.33324e-05	0.000279676	2.55853
ENSMUSG00000022364.15	protein_coding	Tbc1d31	2	OTTMUSG00000034888.1	chr15	HAVANA	gene	57775595	57833463	+	-1.1919	1.96716	-4.84393	2.18114e-05	0.000430131	2.54627
ENSMUSG00000024843.16	protein_coding	Chka	1	OTTMUSG00000029650.5	chr19	HAVANA	gene	3901773	3944369	+	0.713791	4.55756	4.98483	1.40734e-05	0.000292354	2.54601
ENSMUSG00000007833.16	protein_coding	Aldh16a1	1	OTTMUSG00000023570.3	chr7	HAVANA	gene	44790108	44804008	-	-0.480993	5.99357	-5.10994	9.52392e-06	0.000206883	2.53638
ENSMUSG00000020593.17	protein_coding	Lpin1	2	OTTMUSG00000066533.3	chr12	HAVANA	gene	16585670	16696967	-	-0.529626	5.38581	-5.05217	1.14074e-05	0.000244697	2.47901
ENSMUSG00000050234.8	protein_coding	Gja4	2	OTTMUSG00000009376.1	chr4	HAVANA	gene	127205214	127207832	-	-1.02724	2.61671	-4.86867	2.01991e-05	0.000400797	2.47876
ENSMUSG00000026014.16	protein_coding	Raph1	2	OTTMUSG00000002211.13	chr1	HAVANA	gene	60521451	60606263	-	-0.564913	4.70547	-5.01156	1.29483e-05	0.000272509	2.4763
ENSMUSG00000003623.5	protein_coding	Crot	2	OTTMUSG00000024301.1	chr5	HAVANA	gene	9016033	9047324	-	0.359424	9.07041	5.20796	7.00772e-06	0.000158111	2.4736
ENSMUSG00000022149.19	protein_coding	C9	1	OTTMUSG00000026361.3	chr15	HAVANA	gene	6474808	6528232	+	-0.445399	6.31693	-5.10746	9.59782e-06	0.000208137	2.46946
ENSMUSG00000025085.17	protein_coding	Ablim1	2	OTTMUSG00000016380.8	chr19	HAVANA	gene	57021165	57303351	-	0.832011	3.87449	4.89188	1.87939e-05	0.000374653	2.4535
ENSMUSG00000045211.6	protein_coding	Nudt18	2	OTTMUSG00000069186.1	chr14	HAVANA	gene	70815077	70820128	+	0.721395	4.90125	4.9583	1.52861e-05	0.000311992	2.45316
ENSMUSG00000081207.5	lncRNA	Gm13775	2	OTTMUSG00000014326.1	chr4	HAVANA	gene	61701360	61719523	+	-0.572309	4.89265	-5.03621	1.19902e-05	0.00025443	2.44898
ENSMUSG00000018102.6	protein_coding	H2bc4	2	OTTMUSG00000000566.2	chr13	HAVANA	gene	23868182	23876891	+	0.444512	7.91501	5.14774	8.46197e-06	0.000186979	2.44472
ENSMUSG00000023092.17	protein_coding	Fhl1	1	OTTMUSG00000017580.3	chrX	HAVANA	gene	55777147	55838706	+	1.49144	3.46343	4.80616	2.45206e-05	0.000476962	2.44251
ENSMUSG00000060807.8	protein_coding	Serpina6	2	OTTMUSG00000027668.2	chr12	HAVANA	gene	103612889	103623471	-	-0.350645	7.01815	-5.13632	8.76958e-06	0.000191469	2.41654
ENSMUSG00000029683.8	protein_coding	Lmod2	2	OTTMUSG00000056001.1	chr6	HAVANA	gene	24597761	24605413	+	3.43019	1.42378	4.85725	2.09283e-05	0.000414625	2.40725
ENSMUSG00000022237.18	protein_coding	Ankrd33b	2	OTTMUSG00000032733.2	chr15	HAVANA	gene	31291624	31367872	-	0.937194	3.5512	4.82925	2.28274e-05	0.000446735	2.36288
ENSMUSG00000038170.16	protein_coding	Pde4dip	2	OTTMUSG00000040172.5	chr3	HAVANA	gene	97597140	97796023	-	0.545661	5.56057	4.9828	1.41627e-05	0.000293733	2.3339
ENSMUSG00000063130.5	protein_coding	Calml3	2	OTTMUSG00000066320.1	chr13	HAVANA	gene	3852896	3854316	-	3.94905	-0.0550222	4.92576	1.69149e-05	0.000340901	2.33187
ENSMUSG00000043252.9	protein_coding	Tmem64	2	OTTMUSG00000004587.1	chr4	HAVANA	gene	15265831	15286753	+	0.779323	4.59316	4.90682	1.79413e-05	0.00035933	2.33163
ENSMUSG00000026189.14	protein_coding	Pecr	2	OTTMUSG00000026657.2	chr1	HAVANA	gene	72298326	72323473	-	-0.360447	8.06207	-5.13816	8.71922e-06	0.000190694	2.3287
ENSMUSG00000031312.6	protein_coding	Itgb1bp2	2	OTTMUSG00000018208.1	chrX	HAVANA	gene	100492694	100497147	+	2.75741	1.37531	4.77316	2.71587e-05	0.00052195	2.30733
ENSMUSG00000025003.7	protein_coding	Cyp2c39	2	OTTMUSG00000028407.1	chr19	HAVANA	gene	39499306	39556973	+	1.59204	2.28364	4.72055	3.19557e-05	0.000604194	2.29188
ENSMUSG00000044938.9	protein_coding	Klhl31	2	OTTMUSG00000044856.2	chr9	HAVANA	gene	77543782	77567409	+	3.2445	0.44232	4.83971	2.20989e-05	0.000434466	2.29162
ENSMUSG00000045539.4	protein_coding	Sprr3	2	OTTMUSG00000049808.1	chr3	HAVANA	gene	92363809	92366027	-	3.61584	-0.306038	4.92129	1.71518e-05	0.000345132	2.28226
ENSMUSG00000009097.11	protein_coding	Tbx1	2	OTTMUSG00000071421.1	chr16	HAVANA	gene	18399729	18409421	-	2.52209	0.847488	4.74157	2.99462e-05	0.000569555	2.26712
ENSMUSG00000038641.13	protein_coding	Akr1d1	2	OTTMUSG00000022180.2	chr6	HAVANA	gene	37507108	37545750	+	-0.604586	5.47523	-4.9812	1.42336e-05	0.000294138	2.23497
ENSMUSG00000057836.13	protein_coding	Xlr3a	2	OTTMUSG00000017651.5	chrX	HAVANA	gene	72129899	72140701	-	2.71344	1.50736	4.70533	3.34937e-05	0.000628643	2.22995
ENSMUSG00000025877.15	protein_coding	Hk3	1	OTTMUSG00000032679.4	chr13	HAVANA	gene	55153798	55169198	-	-2.2431	-0.284887	-4.68234	3.59549e-05	0.000667878	2.21667
ENSMUSG00000046818.8	protein_coding	Ddit4l	2	OTTMUSG00000035296.3	chr3	HAVANA	gene	137327373	137334094	+	1.38688	2.34398	4.69823	3.4235e-05	0.000640683	2.2153
ENSMUSG00000028359.5	protein_coding	Orm3	2	OTTMUSG00000000245.1	chr4	HAVANA	gene	63274399	63277748	+	-0.726469	3.96522	-4.89729	1.84809e-05	0.000368986	2.20928
ENSMUSG00000052712.18	protein_coding	BC004004	2	OTTMUSG00000028957.7	chr17	HAVANA	gene	29487762	29533039	+	0.396968	7.36845	5.04427	1.16924e-05	0.000248934	2.20106
ENSMUSG00000118017.3	lncRNA	Gm29966	2	OTTMUSG00000073860.1	chr18	HAVANA	gene	65377358	65385692	+	0.473655	6.63166	5.00091	1.33855e-05	0.000279875	2.19045
ENSMUSG00000052934.15	protein_coding	Fbxo31	2	OTTMUSG00000043031.4	chr8	HAVANA	gene	122276179	122305545	-	-0.400485	7.12291	-5.0519	1.14172e-05	0.000244697	2.18034
ENSMUSG00000059182.9	protein_coding	Skap2	2	OTTMUSG00000057619.2	chr6	HAVANA	gene	51834402	51989529	-	-0.761843	3.92639	-4.85578	2.10238e-05	0.000415877	2.16405
ENSMUSG00000057130.13	protein_coding	Txnl4a	2	OTTMUSG00000033180.4	chr18	HAVANA	gene	80250010	80269070	+	0.525935	6.06264	4.95219	1.55797e-05	0.000316074	2.14568
ENSMUSG00000023045.14	protein_coding	Soat2	2	OTTMUSG00000035013.2	chr15	HAVANA	gene	102058961	102071904	+	-0.65372	4.06382	-4.8714	2.00289e-05	0.000398035	2.14308
ENSMUSG00000058022.15	protein_coding	Adtrp	2	OTTMUSG00000029811.4	chr13	HAVANA	gene	41916624	42001160	-	0.394243	7.42274	5.03	1.22246e-05	0.00025855	2.13833
ENSMUSG00000059326.8	protein_coding	Csf2ra	2	OTTMUSG00000074402.1	chr19	HAVANA	gene	61212395	61216867	-	-0.989798	2.16322	-4.73164	3.08793e-05	0.000584703	2.13784
ENSMUSG00000042385.15	protein_coding	Gzmk	2	OTTMUSG00000027683.2	chr13	HAVANA	gene	113308142	113362442	-	-2.39878	-1.45049	-4.68193	3.60003e-05	0.000667878	2.13057
ENSMUSG00000015950.14	protein_coding	Ncf1	2	OTTMUSG00000020372.3	chr5	HAVANA	gene	134248907	134258479	-	-1.16998	1.7196	-4.70679	3.33427e-05	0.000626725	2.13015
ENSMUSG00000045658.17	protein_coding	Pid1	2	OTTMUSG00000040068.2	chr1	HAVANA	gene	84014017	84341901	-	-0.469184	5.49605	-4.95349	1.55168e-05	0.000315696	2.12359
ENSMUSG00000030704.15	protein_coding	Rab6a	2	OTTMUSG00000016494.1	chr7	HAVANA	gene	100256617	100290475	+	0.470501	5.96766	4.93873	1.62462e-05	0.000328455	2.11386
ENSMUSG00000085445.2	lncRNA	Gm16348	2	OTTMUSG00000034040.1	chr8	HAVANA	gene	41671176	41673931	+	-1.7262	0.935921	-4.63772	4.12531e-05	0.000753353	2.08921
ENSMUSG00000034285.16	protein_coding	Nipsnap1	2	OTTMUSG00000005074.3	chr11	HAVANA	gene	4823951	4844200	+	-0.325159	7.8684	-5.04572	1.16394e-05	0.000248218	2.07908
ENSMUSG00000021336.18	protein_coding	Slc17a4	2	OTTMUSG00000000588.2	chr13	HAVANA	gene	24079873	24098992	-	0.810011	4.37293	4.79849	2.51105e-05	0.000486226	2.07592
ENSMUSG00000020108.5	protein_coding	Ddit4	2	OTTMUSG00000064565.1	chr10	HAVANA	gene	59785491	59787656	-	-1.06496	2.18889	-4.71384	3.26249e-05	0.000615035	2.05452
ENSMUSG00000029761.17	protein_coding	Cald1	1	OTTMUSG00000014795.4	chr6	HAVANA	gene	34575435	34752408	+	0.374431	8.49214	5.04027	1.18392e-05	0.000251642	2.0424
ENSMUSG00000078486.4	protein_coding	Perm1	2	OTTMUSG00000046104.1	chr4	HAVANA	gene	156300325	156305764	+	3.96982	0.329999	4.80662	2.44859e-05	0.000476962	2.03393
ENSMUSG00000019179.11	protein_coding	Mdh2	2	OTTMUSG00000022781.4	chr5	HAVANA	gene	135807334	135819252	+	0.293915	8.5698	5.03037	1.22107e-05	0.00025855	1.98567
ENSMUSG00000060317.10	protein_coding	Acnat2	1	OTTMUSG00000006911.5	chr4	HAVANA	gene	49379840	49408151	-	-0.373165	6.6647	-4.95632	1.53805e-05	0.000313421	1.97469
ENSMUSG00000040694.5	protein_coding	Apobec2	2	OTTMUSG00000072565.1	chr17	HAVANA	gene	48726259	48739958	-	3.23455	1.55447	4.68583	3.55696e-05	0.000662332	1.97
ENSMUSG00000036752.5	protein_coding	Tubb4b	2	OTTMUSG00000011806.1	chr2	HAVANA	gene	25112172	25114714	-	0.673488	5.20996	4.83789	2.22236e-05	0.000436249	1.96804
ENSMUSG00000042487.7	protein_coding	Leo1	2	OTTMUSG00000062803.1	chr9	HAVANA	gene	75348806	75373714	+	0.762793	4.26268	4.75979	2.83063e-05	0.000542382	1.96614
ENSMUSG00000044748.9	protein_coding	Defb1	2	OTTMUSG00000019983.1	chr8	HAVANA	gene	22266615	22285201	+	1.04077	3.71741	4.71216	3.27945e-05	0.000617324	1.95897
ENSMUSG00000033863.3	protein_coding	Klf9	2	OTTMUSG00000073862.2	chr19	HAVANA	gene	23118590	23145498	+	-0.373577	6.92743	-4.95999	1.52058e-05	0.000310847	1.94427
ENSMUSG00000046079.17	protein_coding	Lrrc8d	2	OTTMUSG00000026388.4	chr5	HAVANA	gene	105847835	105980302	+	0.778155	3.98521	4.73176	3.08683e-05	0.000584703	1.94238
ENSMUSG00000028957.13	protein_coding	Per3	2	OTTMUSG00000010238.3	chr4	HAVANA	gene	151088109	151129122	-	-1.0207	1.8956	-4.68557	3.55981e-05	0.000662332	1.93327
ENSMUSG00000061740.9	protein_coding	Cyp2d22	2	OTTMUSG00000070998.1	chr15	HAVANA	gene	82254728	82264461	-	-0.380113	6.79523	-4.95209	1.55846e-05	0.000316074	1.92985
ENSMUSG00000047459.15	protein_coding	Dynlrb1	2	OTTMUSG00000016009.1	chr2	HAVANA	gene	155078453	155092197	+	0.3468	8.56418	5.01005	1.30096e-05	0.000273351	1.92561
ENSMUSG00000057110.16	protein_coding	Cntrl	2	OTTMUSG00000012039.12	chr2	HAVANA	gene	34999504	35068834	+	0.647571	4.77545	4.78027	2.65683e-05	0.000512284	1.91845
ENSMUSG00000079588.4	protein_coding	Tmem182	2	OTTMUSG00000042167.4	chr1	HAVANA	gene	40844761	40896047	+	4.08478	0.942244	4.70116	3.39273e-05	0.000635852	1.90188
ENSMUSG00000055737.13	protein_coding	Ghr	2	OTTMUSG00000030599.2	chr15	HAVANA	gene	3347242	3612974	-	-0.347239	7.37505	-4.96843	1.48113e-05	0.000304236	1.89521
ENSMUSG00000052684.6	protein_coding	Jun	2	OTTMUSG00000008035.1	chr4	HAVANA	gene	94937271	94940459	-	-0.633326	4.37072	-4.79789	2.51576e-05	0.000486405	1.89491
ENSMUSG00000036820.13	protein_coding	Amdhd2	1	OTTMUSG00000023853.4	chr17	HAVANA	gene	24374807	24382740	-	-0.597168	4.32528	-4.80382	2.46994e-05	0.000479446	1.88844
ENSMUSG00000020027.19	protein_coding	Socs2	2	OTTMUSG00000028424.3	chr10	HAVANA	gene	95221224	95253042	-	0.762595	4.71783	4.75564	2.86713e-05	0.000548557	1.87476
ENSMUSG00000115919.3	lncRNA	Gm31583	2	OTTMUSG00000071309.1	chr16	HAVANA	gene	23903409	23908926	-	1.39823	2.95657	4.59387	4.72085e-05	0.000852408	1.87212
ENSMUSG00000068874.14	protein_coding	Selenbp1	2	OTTMUSG00000019656.4	chr3	HAVANA	gene	94840367	94852069	+	-0.348409	7.62784	-4.96643	1.4904e-05	0.000305651	1.86048
ENSMUSG00000063458.14	protein_coding	Lrmda	2	OTTMUSG00000034628.3	chr14	HAVANA	gene	22069780	23106153	+	-2.4436	-0.23415	-4.56115	5.21949e-05	0.000929373	1.85994
ENSMUSG00000022956.12	protein_coding	Atp5o	2	OTTMUSG00000026954.5	chr16	HAVANA	gene	91722102	91728575	-	0.336855	8.82807	4.99607	1.3589e-05	0.000283667	1.84547
ENSMUSG00000001666.9	protein_coding	Ddt	2	OTTMUSG00000037564.2	chr10	HAVANA	gene	75607064	75609248	-	0.355123	9.05635	5.00095	1.33842e-05	0.000279875	1.82997
ENSMUSG00000056313.6	protein_coding	Tcim	2	OTTMUSG00000045584.1	chr8	HAVANA	gene	24927196	24929000	-	-1.0617	2.12942	-4.61569	4.41461e-05	0.00080049	1.82555
ENSMUSG00000042569.14	protein_coding	Dhrs7b	2	OTTMUSG00000007771.1	chr11	HAVANA	gene	60721457	60751021	+	0.547442	5.55259	4.82179	2.33611e-05	0.00045579	1.8196
ENSMUSG00000063882.13	protein_coding	Uqcrh	2	OTTMUSG00000008727.3	chr4	HAVANA	gene	115924162	115932268	-	0.390748	8.74962	4.97996	1.42886e-05	0.000294442	1.80485
ENSMUSG00000068699.13	protein_coding	Flnc	2	OTTMUSG00000022425.3	chr6	HAVANA	gene	29433255	29461882	+	3.54522	0.790702	4.69511	3.45667e-05	0.000645949	1.79954
ENSMUSG00000070348.6	protein_coding	Ccnd1	2	OTTMUSG00000026018.2	chr7	HAVANA	gene	144483668	144493662	-	0.749153	4.81664	4.74387	2.9734e-05	0.000566358	1.79103
ENSMUSG00000023070.7	protein_coding	Rgn	2	OTTMUSG00000017082.1	chrX	HAVANA	gene	20416026	20428328	+	-0.306874	8.36556	-4.97567	1.44813e-05	0.000297933	1.78192
ENSMUSG00000033355.7	protein_coding	Rtp4	2	OTTMUSG00000060333.6	chr16	HAVANA	gene	23339041	23432972	+	-0.603105	4.26902	-4.74828	2.93319e-05	0.000560361	1.77916
ENSMUSG00000029102.10	protein_coding	Hgfac	2	OTTMUSG00000055724.3	chr5	HAVANA	gene	35198853	35205805	+	-0.35397	7.65359	-4.93231	1.6574e-05	0.000334554	1.76274
ENSMUSG00000073676.5	protein_coding	Hspe1	2	OTTMUSG00000021821.1	chr1	HAVANA	gene	55127291	55130466	+	0.34927	8.51309	4.95034	1.56695e-05	0.000317294	1.74833
ENSMUSG00000024059.11	protein_coding	Clip4	2	OTTMUSG00000071196.2	chr17	HAVANA	gene	72075468	72171268	+	2.97976	0.701686	4.59526	4.70072e-05	0.00084997	1.7336
ENSMUSG00000009563.17	protein_coding	Tor2a	2	OTTMUSG00000012535.4	chr2	HAVANA	gene	32647246	32652256	+	-0.535382	4.65545	-4.74571	2.95654e-05	0.000563983	1.70981
ENSMUSG00000022372.15	protein_coding	Sla	2	OTTMUSG00000035627.3	chr15	HAVANA	gene	66652668	66703678	-	-1.61559	0.796532	-4.50908	6.12218e-05	0.00106212	1.69886
ENSMUSG00000029819.7	protein_coding	Npy	2	OTTMUSG00000034262.1	chr6	HAVANA	gene	49799690	49806487	+	3.95031	0.376616	4.64374	4.04963e-05	0.000741643	1.69004
ENSMUSG00000026576.13	protein_coding	Atp1b1	2	OTTMUSG00000049860.3	chr1	HAVANA	gene	164264678	164285924	-	0.647064	5.1277	4.71775	3.22338e-05	0.000608555	1.68834
ENSMUSG00000038086.5	protein_coding	Hspb2	2	OTTMUSG00000063075.1	chr9	HAVANA	gene	50662378	50663654	-	1.31109	2.27075	4.51308	6.04762e-05	0.0010506	1.6879
ENSMUSG00000020722.6	protein_coding	Cacng1	2	OTTMUSG00000003106.1	chr11	HAVANA	gene	107594044	107607348	-	2.81385	0.9481	4.57934	4.93621e-05	0.000885071	1.68601
ENSMUSG00000020893.18	protein_coding	Per1	2	OTTMUSG00000005970.3	chr11	HAVANA	gene	68986043	69000786	+	-0.712173	3.5639	-4.67303	3.70017e-05	0.000684477	1.68587
ENSMUSG00000061527.8	protein_coding	Krt5	2	OTTMUSG00000028033.2	chr15	HAVANA	gene	101615505	101621333	-	3.42413	-0.407319	4.67236	3.70789e-05	0.000684919	1.67491
ENSMUSG00000035004.4	protein_coding	Igsf6	2	OTTMUSG00000059390.1	chr7	HAVANA	gene	120663290	120673795	-	-1.16084	1.51206	-4.53864	5.59238e-05	0.000984842	1.6586
ENSMUSG00000075044.15	protein_coding	Slc22a29	2	OTTMUSG00000028422.3	chr19	HAVANA	gene	8137529	8196264	-	-1.27337	0.762848	-4.50418	6.2147e-05	0.00107664	1.62565
ENSMUSG00000022766.15	protein_coding	Serpind1	2	OTTMUSG00000030882.2	chr16	HAVANA	gene	17149235	17161439	+	-0.340991	7.53074	-4.87984	1.95107e-05	0.000388339	1.60771
ENSMUSG00000028132.16	protein_coding	Tlcd4	2	OTTMUSG00000032849.3	chr3	HAVANA	gene	120995410	121076747	-	0.40645	7.16258	4.83021	2.27592e-05	0.000446081	1.58618
ENSMUSG00000071715.13	protein_coding	Ncf4	2	OTTMUSG00000028142.3	chr15	HAVANA	gene	78129001	78146780	+	-1.28032	1.31976	-4.49974	6.2995e-05	0.00108554	1.57202
ENSMUSG00000026489.14	protein_coding	Coq8a	2	OTTMUSG00000034709.5	chr1	HAVANA	gene	179992803	180027167	-	0.402102	7.42729	4.84011	2.20712e-05	0.000434466	1.56389
ENSMUSG00000026536.10	protein_coding	Ifi211	2	OTTMUSG00000050203.1	chr1	HAVANA	gene	173723911	173740612	-	-1.54739	0.637346	-4.43957	7.57017e-05	0.00126874	1.5238
ENSMUSG00000027581.13	protein_coding	Stmn3	2	OTTMUSG00000016652.1	chr2	HAVANA	gene	180948252	180956293	-	3.49069	-0.602922	4.6043	4.57182e-05	0.000827829	1.52068
ENSMUSG00000039956.10	protein_coding	Mrap	2	OTTMUSG00000019934.2	chr16	HAVANA	gene	90535095	90546673	+	0.447995	6.51195	4.77749	2.67976e-05	0.000515783	1.51851
ENSMUSG00000028396.6	protein_coding	2310002L09Rik	2	OTTMUSG00000004011.1	chr4	HAVANA	gene	73857608	73869083	-	3.88893	0.0215638	4.58944	4.78538e-05	0.000862847	1.50952
ENSMUSG00000024730.8	protein_coding	Ms4a8a	2	OTTMUSG00000047015.1	chr19	HAVANA	gene	11044835	11058466	-	-1.98022	-0.206143	-4.42234	7.97822e-05	0.00132846	1.49974
ENSMUSG00000030652.12	protein_coding	Coq7	1	OTTMUSG00000025111.2	chr7	HAVANA	gene	118108882	118132579	-	0.425283	6.70165	4.78017	2.65759e-05	0.000512284	1.48889
ENSMUSG00000066705.8	protein_coding	Fxyd6	2	OTTMUSG00000063480.1	chr9	HAVANA	gene	45281483	45307457	+	3.81	1.06342	4.47966	6.69842e-05	0.00114354	1.48869
ENSMUSG00000041120.7	protein_coding	Nbl1	2	OTTMUSG00000009896.1	chr4	HAVANA	gene	138809595	138820304	-	3.00845	0.96288	4.4864	6.56188e-05	0.00112669	1.45662
ENSMUSG00000103653.2	processed_pseudogene	Gstp-ps	2	OTTMUSG00000050794.2	chr1	HAVANA	gene	191758120	191758750	-	-0.481664	5.95618	-4.762	2.8113e-05	0.000539483	1.44967
ENSMUSG00000054484.15	protein_coding	Tmem62	2	OTTMUSG00000015967.2	chr2	HAVANA	gene	120807498	120838333	+	1.0004	3.21436	4.50165	6.26291e-05	0.00108214	1.44427
ENSMUSG00000001508.16	protein_coding	Sgca	2	OTTMUSG00000001503.2	chr11	HAVANA	gene	94853617	94867153	-	3.28607	0.954757	4.48271	6.63612e-05	0.00113441	1.42474
ENSMUSG00000041984.3	protein_coding	Rptn	2	OTTMUSG00000043593.1	chr3	HAVANA	gene	93301006	93306749	+	3.9764	-0.0603517	4.54874	5.42195e-05	0.000960097	1.41389
ENSMUSG00000117406.2	protein_coding	Ntn3	2	OTTMUSG00000072846.2	chr17	HAVANA	gene	24422822	24428505	-	0.990956	3.21386	4.51309	6.04749e-05	0.0010506	1.40889
ENSMUSG00000017453.5	protein_coding	Pipox	2	OTTMUSG00000000072.1	chr11	HAVANA	gene	77771441	77784922	-	-0.387535	7.40553	-4.80351	2.47229e-05	0.000479446	1.37904
ENSMUSG00000073375.4	protein_coding	Lrrc30	2	OTTMUSG00000072555.1	chr17	HAVANA	gene	67937959	67939718	-	3.25312	-0.3993	4.52857	5.76764e-05	0.00101145	1.37666
ENSMUSG00000073834.11	protein_coding	Mup11	2	OTTMUSG00000007431.3	chr4	HAVANA	gene	60614465	60618410	-	1.95724	2.13875	4.38903	8.82925e-05	0.00143845	1.37356
ENSMUSG00000028223.9	protein_coding	Decr1	2	OTTMUSG00000004641.1	chr4	HAVANA	gene	15917240	15945507	-	0.33344	8.61735	4.82861	2.28726e-05	0.000446939	1.35248
ENSMUSG00000053044.9	protein_coding	Cd8b1	2	OTTMUSG00000057911.2	chr6	HAVANA	gene	71299772	71314478	+	-1.97846	-0.505945	-4.36375	9.53421e-05	0.00152239	1.33911
ENSMUSG00000026413.13	protein_coding	Pkp1	2	OTTMUSG00000022498.4	chr1	HAVANA	gene	135799133	135846945	-	3.52607	-0.145435	4.52179	5.88867e-05	0.00102855	1.32839
ENSMUSG00000103560.2	TEC	Gm38070	2	OTTMUSG00000050519.2	chr1	HAVANA	gene	40277180	40283659	+	-2.73028	-1.01198	-4.39763	8.60141e-05	0.00141068	1.32355
ENSMUSG00000086298.3	lncRNA	Gm11716	2	OTTMUSG00000003632.1	chr11	HAVANA	gene	107228769	107235632	+	2.94301	0.534137	4.45638	7.19183e-05	0.00121485	1.31973
ENSMUSG00000018920.12	protein_coding	Cxcl16	2	OTTMUSG00000006042.4	chr11	HAVANA	gene	70344809	70350810	-	-0.824709	3.19506	-4.54064	5.55824e-05	0.000981523	1.31626
ENSMUSG00000002058.14	protein_coding	Unc119	2	OTTMUSG00000000135.1	chr11	HAVANA	gene	78234308	78239990	+	0.940704	3.52439	4.452	7.2885e-05	0.00122795	1.29967
ENSMUSG00000019944.15	protein_coding	Rhobtb1	1	OTTMUSG00000035399.6	chr10	HAVANA	gene	68987264	69127621	+	-0.472481	5.70213	-4.6787	3.63606e-05	0.00067359	1.27889
ENSMUSG00000026623.17	protein_coding	Lpgat1	2	OTTMUSG00000021870.3	chr1	HAVANA	gene	191449946	191516367	+	-0.356868	6.90167	-4.7401	3.00832e-05	0.000571314	1.27731
ENSMUSG00000052336.8	protein_coding	Cx3cr1	2	OTTMUSG00000062524.1	chr9	HAVANA	gene	119730682	119898945	-	-1.78656	-0.32991	-4.3381	0.000103055	0.00163135	1.26602
ENSMUSG00000025574.14	protein_coding	Tk1	2	OTTMUSG00000003734.3	chr11	HAVANA	gene	117706352	117716918	-	-0.864031	2.70652	-4.4743	6.80891e-05	0.00116081	1.26157
ENSMUSG00000024799.17	protein_coding	Tm7sf2	2	OTTMUSG00000024785.11	chr19	HAVANA	gene	6112851	6118403	-	0.523872	6.02903	4.6564	3.89477e-05	0.000717376	1.25782
ENSMUSG00000094156.3	protein_coding	Sult2a7	2	OTTMUSG00000048133.3	chr7	HAVANA	gene	14198976	14228155	-	0.803934	2.34603	4.50092	6.27686e-05	0.0010831	1.25024
ENSMUSG00000087638.2	lncRNA	Gm11773	2	OTTMUSG00000004157.1	chr11	HAVANA	gene	120721855	120725070	+	1.7066	1.66364	4.32836	0.000106142	0.00166584	1.23847
ENSMUSG00000029802.14	protein_coding	Abcg2	2	OTTMUSG00000022209.8	chr6	HAVANA	gene	58561508	58672661	+	0.646498	4.45852	4.53768	5.60892e-05	0.000986401	1.23474
ENSMUSG00000024679.11	protein_coding	Ms4a6d	2	OTTMUSG00000033443.2	chr19	HAVANA	gene	11563968	11582213	-	-1.29701	1.01292	-4.38	9.07488e-05	0.00146453	1.23431
ENSMUSG00000009376.16	protein_coding	Met	2	OTTMUSG00000024024.3	chr6	HAVANA	gene	17463799	17573979	+	-0.498994	4.82118	-4.62244	4.32386e-05	0.000787371	1.22999
ENSMUSG00000021268.19	lncRNA	Meg3	2	OTTMUSG00000023027.1	chr12	HAVANA	gene	109506879	109538165	+	2.91601	0.260715	4.39712	8.61458e-05	0.00141068	1.22934
ENSMUSG00000005125.14	protein_coding	Ndrg1	2	OTTMUSG00000035395.7	chr15	HAVANA	gene	66801167	66841489	-	0.865314	3.4366	4.46343	7.03874e-05	0.00119213	1.22599
ENSMUSG00000002885.15	protein_coding	Adgre5	2	OTTMUSG00000022225.3	chr8	HAVANA	gene	84449880	84467955	-	-0.792504	3.10975	-4.48597	6.57041e-05	0.00112669	1.22483
ENSMUSG00000025479.10	protein_coding	Cyp2e1	2	OTTMUSG00000060433.1	chr7	HAVANA	gene	140343652	140354900	+	-0.225433	11.4528	-4.90697	1.79329e-05	0.00035933	1.22471
ENSMUSG00000032495.9	protein_coding	Lrrc2	2	OTTMUSG00000052500.2	chr9	HAVANA	gene	110780613	110813134	+	3.22125	0.587677	4.43166	7.75489e-05	0.00129463	1.21052
ENSMUSG00000066687.6	protein_coding	Zbtb16	2	OTTMUSG00000063009.1	chr9	HAVANA	gene	48565597	48747522	-	0.939045	3.00848	4.40797	8.3349e-05	0.00137742	1.19025
ENSMUSG00000120314.1	lncRNA	Gm46133	2	NA	chr9	HAVANA	gene	112951540	112983188	+	-0.77465	2.96553	-4.47111	6.87557e-05	0.00116912	1.17993
ENSMUSG00000042485.8	protein_coding	Mustn1	2	OTTMUSG00000068962.1	chr14	HAVANA	gene	30601157	30603567	+	-0.566	4.42964	-4.57164	5.05416e-05	0.000903695	1.17592
ENSMUSG00000102095.2	lncRNA	C730036E19Rik	2	OTTMUSG00000049544.1	chr1	HAVANA	gene	151013785	151018096	+	-1.37259	0.0513908	-4.32236	0.000108089	0.00169271	1.13915
ENSMUSG00000038508.8	protein_coding	Gdf15	2	OTTMUSG00000023705.1	chr8	HAVANA	gene	71082043	71085106	-	-1.05383	1.91146	-4.38845	8.84469e-05	0.00143914	1.11936
ENSMUSG00000040552.9	protein_coding	C3ar1	2	OTTMUSG00000034575.2	chr6	HAVANA	gene	122824097	122833120	-	-1.36162	1.05454	-4.31491	0.000110555	0.00172665	1.11843
ENSMUSG00000029036.19	protein_coding	Atad3a	2	OTTMUSG00000010851.2	chr4	HAVANA	gene	155825098	155845550	-	0.478159	6.54206	4.64472	4.03744e-05	0.000741419	1.11205
ENSMUSG00000015437.6	protein_coding	Gzmb	2	OTTMUSG00000068816.1	chr14	HAVANA	gene	56496295	56499717	-	-2.06871	-0.910352	-4.27692	0.000124014	0.00191587	1.09956
ENSMUSG00000068463.6	lncRNA	B630019A10Rik	2	OTTMUSG00000025916.3	chr16	HAVANA	gene	22994030	23043196	+	0.397089	6.75218	4.65465	3.91585e-05	0.000720224	1.08964
ENSMUSG00000023262.14	protein_coding	Acy1	2	OTTMUSG00000049425.6	chr9	HAVANA	gene	106310180	106315518	-	-0.465223	5.19547	-4.58551	4.84354e-05	0.000870888	1.08327
ENSMUSG00000062373.9	protein_coding	Tmem65	2	OTTMUSG00000020984.2	chr15	HAVANA	gene	58654118	58695487	-	1.1007	2.52149	4.32227	0.000108118	0.00169271	1.06434
ENSMUSG00000049134.16	protein_coding	Nrap	2	OTTMUSG00000036778.4	chr19	HAVANA	gene	56308467	56378469	-	3.83115	0.524042	4.3798	9.08056e-05	0.00146453	1.05229
ENSMUSG00000038763.13	protein_coding	Alpk3	2	OTTMUSG00000017161.3	chr7	HAVANA	gene	80707348	80755360	+	3.35637	-0.513095	4.4079	8.33662e-05	0.00137742	1.05107
ENSMUSG00000027861.14	protein_coding	Casq2	2	OTTMUSG00000031087.5	chr3	HAVANA	gene	101993731	102053830	+	3.56361	0.282246	4.38065	9.05708e-05	0.00146453	1.03843
ENSMUSG00000042985.8	protein_coding	Upk3b	2	OTTMUSG00000021768.2	chr5	HAVANA	gene	136067350	136075341	+	3.59908	-0.210882	4.39711	8.61485e-05	0.00141068	1.0374
ENSMUSG00000046794.10	protein_coding	Ppp1r3b	2	OTTMUSG00000061024.1	chr8	HAVANA	gene	35842893	35855293	+	-0.482316	5.26831	-4.57993	4.9273e-05	0.000884709	1.03113
ENSMUSG00000040888.11	protein_coding	Gfer	2	OTTMUSG00000073035.4	chr17	HAVANA	gene	24912161	24915130	-	0.38546	7.09257	4.6443	4.04263e-05	0.000741419	1.02013
ENSMUSG00000028034.16	protein_coding	Fubp1	2	OTTMUSG00000053719.2	chr3	HAVANA	gene	151916059	151942463	+	0.658674	4.97887	4.49234	6.4437e-05	0.0011089	1.01777
ENSMUSG00000068885.5	protein_coding	Lce3f	2	OTTMUSG00000051907.1	chr3	HAVANA	gene	92899533	92900733	+	3.96462	0.1173	4.37518	9.2089e-05	0.00147965	1.01634
ENSMUSG00000053175.18	protein_coding	Bcl3	2	OTTMUSG00000031375.3	chr7	HAVANA	gene	19542387	19556695	-	-0.506711	4.7777	-4.53964	5.57533e-05	0.000983189	1.00938
ENSMUSG00000056978.9	protein_coding	Hamp2	2	OTTMUSG00000058019.2	chr7	HAVANA	gene	30621797	30624106	-	-0.379573	7.73769	-4.69371	3.47164e-05	0.000647804	1.0078
ENSMUSG00000031958.17	protein_coding	Ldhd	2	OTTMUSG00000038174.1	chr8	HAVANA	gene	112350417	112357006	-	-0.527611	4.48738	-4.5228	5.87036e-05	0.00102675	0.994574
ENSMUSG00000120878.1	lncRNA	Gm56663	2	NA	chr19	HAVANA	gene	11370206	11370682	+	-1.72794	0.192315	-4.24835	0.000135183	0.00206113	0.994084
ENSMUSG00000040170.14	protein_coding	Fmo2	2	OTTMUSG00000024135.3	chr1	HAVANA	gene	162701886	162726295	-	-0.488874	4.93651	-4.52815	5.77498e-05	0.00101145	0.991619
ENSMUSG00000072720.10	protein_coding	Myo18b	2	OTTMUSG00000043204.3	chr5	HAVANA	gene	112836742	113044228	-	3.31481	0.199168	4.3752	9.20811e-05	0.00147965	0.970833
ENSMUSG00000046480.7	protein_coding	Scn4b	2	OTTMUSG00000016701.2	chr9	HAVANA	gene	45049693	45065450	+	2.73385	1.21509	4.26475	0.000128655	0.00197805	0.969118
ENSMUSG00000029482.5	protein_coding	Aacs	2	OTTMUSG00000023532.2	chr5	HAVANA	gene	125552878	125594474	+	-0.820774	2.79905	-4.39136	8.76685e-05	0.0014324	0.964004
ENSMUSG00000010651.5	protein_coding	Acaa1b	2	OTTMUSG00000033525.1	chr9	HAVANA	gene	118977091	118986161	-	0.455461	8.08715	4.66237	3.82378e-05	0.000705311	0.943862
ENSMUSG00000035296.15	protein_coding	Sgcg	1	OTTMUSG00000029985.3	chr14	HAVANA	gene	61456564	61495939	-	3.37657	0.640229	4.34216	0.000101794	0.00161337	0.942674
ENSMUSG00000029470.16	protein_coding	P2rx4	2	OTTMUSG00000021392.3	chr5	HAVANA	gene	122845607	122867801	+	-0.46454	5.37356	-4.55296	5.35231e-05	0.000951702	0.935778
ENSMUSG00000059743.13	protein_coding	Fdps	2	OTTMUSG00000052591.3	chr3	HAVANA	gene	89000895	89009266	-	0.673219	4.68735	4.46436	7.01862e-05	0.00119029	0.924937
ENSMUSG00000030116.15	protein_coding	Mfap5	1	OTTMUSG00000024360.5	chr6	HAVANA	gene	122482804	122506249	+	3.35475	-0.148026	4.35157	9.89323e-05	0.0015758	0.922809
ENSMUSG00000027993.17	protein_coding	Trim2	1	OTTMUSG00000017469.7	chr3	HAVANA	gene	84067746	84214184	-	0.762469	4.38417	4.42061	8.02027e-05	0.00133373	0.916726
ENSMUSG00000046727.14	protein_coding	Cystm1	2	OTTMUSG00000032601.5	chr18	HAVANA	gene	36475573	36536150	+	0.683053	4.43509	4.41464	8.16754e-05	0.00135471	0.904948
ENSMUSG00000035836.3	protein_coding	Ugt2b1	2	OTTMUSG00000026776.1	chr5	HAVANA	gene	87064497	87074389	-	-0.47252	5.4807	-4.54236	5.52901e-05	0.000977706	0.903734
ENSMUSG00000086863.3	lncRNA	Gm15543	2	OTTMUSG00000023461.2	chr6	HAVANA	gene	145127975	145133393	+	3.09502	-0.824041	4.34889	9.9739e-05	0.00158668	0.894779
ENSMUSG00000074151.14	protein_coding	Nlrc5	2	OTTMUSG00000033926.6	chr8	HAVANA	gene	95160984	95253900	+	-0.764514	3.24982	-4.3896	8.81389e-05	0.00143777	0.89076
ENSMUSG00000005583.17	protein_coding	Mef2c	2	OTTMUSG00000044481.11	chr13	HAVANA	gene	83652153	83815199	+	1.26612	2.61315	4.24993	0.000134539	0.00205376	0.878056
ENSMUSG00000038650.16	protein_coding	Rnh1	2	OTTMUSG00000060389.1	chr7	HAVANA	gene	140740239	140752770	-	-0.432992	6.22945	-4.57437	5.01211e-05	0.000897427	0.875349
ENSMUSG00000110631.2	lncRNA	Gm42047	2	OTTMUSG00000061676.1	chr8	HAVANA	gene	122559986	122567917	+	-1.30991	1.11883	-4.24593	0.000136172	0.00207376	0.849738
ENSMUSG00000036309.15	protein_coding	Skp1	2	OTTMUSG00000005625.3	chr11	HAVANA	gene	52122822	52137685	+	0.312442	7.95602	4.63162	4.20347e-05	0.000766536	0.848824
ENSMUSG00000079477.10	protein_coding	Rab7	2	OTTMUSG00000024646.4	chr6	HAVANA	gene	87976088	88022252	-	-0.380222	6.36461	-4.56704	5.12604e-05	0.000915273	0.844255
ENSMUSG00000038628.9	protein_coding	Polr3k	2	OTTMUSG00000016835.1	chr2	HAVANA	gene	181506130	181512623	+	0.777943	3.50882	4.33157	0.000105116	0.00165377	0.841994
ENSMUSG00000085148.2	lncRNA	Mir22hg	2	OTTMUSG00000006201.1	chr11	HAVANA	gene	75352365	75357502	+	-0.48745	4.91291	-4.48539	6.58215e-05	0.00112669	0.835244
ENSMUSG00000026177.12	protein_coding	Slc11a1	1	OTTMUSG00000016632.2	chr1	HAVANA	gene	74414354	74425221	+	-1.12279	1.29544	-4.23254	0.000141778	0.00215147	0.825454
ENSMUSG00000040345.11	protein_coding	Arhgap9	2	OTTMUSG00000064766.1	chr10	HAVANA	gene	127157833	127165812	+	-1.0322	1.47449	-4.25204	0.000133685	0.00204315	0.822144
ENSMUSG00000026358.14	protein_coding	Rgs1	2	OTTMUSG00000035154.3	chr1	HAVANA	gene	144118034	144124980	-	-2.69124	-1.36474	-4.20031	0.000156216	0.00234287	0.816175
ENSMUSG00000026922.14	protein_coding	Agpat2	2	OTTMUSG00000011578.2	chr2	HAVANA	gene	26483069	26494429	-	0.33357	8.06295	4.62077	4.34619e-05	0.000789315	0.815079
ENSMUSG00000024747.4	protein_coding	Aldh1a7	2	OTTMUSG00000028314.1	chr19	HAVANA	gene	20670317	20704926	-	0.347609	6.69627	4.56158	5.21265e-05	0.000929373	0.813904
ENSMUSG00000056116.19	protein_coding	H2-T22	2	OTTMUSG00000014954.2	chr17	HAVANA	gene	36348020	36353639	-	-0.481134	4.92567	-4.46608	6.98206e-05	0.00118566	0.788513
ENSMUSG00000018566.15	protein_coding	Slc2a4	2	OTTMUSG00000006028.4	chr11	HAVANA	gene	69833365	69839014	-	3.27584	0.939229	4.21527	0.000149343	0.00225827	0.78455
ENSMUSG00000040212.13	protein_coding	Emp3	2	OTTMUSG00000059934.1	chr7	HAVANA	gene	45567447	45570828	-	-0.801226	3.02735	-4.32862	0.000106061	0.00166584	0.781639
ENSMUSG00000022351.15	protein_coding	Sqle	1	OTTMUSG00000034890.1	chr15	HAVANA	gene	59186926	59203041	+	0.608727	4.73444	4.40093	8.51537e-05	0.00140154	0.773492
ENSMUSG00000050463.10	protein_coding	Krt78	2	OTTMUSG00000071204.1	chr15	HAVANA	gene	101854436	101862722	-	3.37258	-0.498868	4.28686	0.000120347	0.00186596	0.772518
ENSMUSG00000038845.12	protein_coding	Phb	2	OTTMUSG00000001749.2	chr11	HAVANA	gene	95557783	95571599	+	0.383283	6.26625	4.51467	6.01827e-05	0.00104834	0.766962
ENSMUSG00000061100.6	protein_coding	Retnla	2	OTTMUSG00000072053.2	chr16	HAVANA	gene	48662914	48664824	+	3.453	1.01293	4.25923	0.000130815	0.00200406	0.748958
ENSMUSG00000001751.10	protein_coding	Naglu	2	OTTMUSG00000002689.2	chr11	HAVANA	gene	100960838	100968498	+	-0.710244	3.17441	-4.32138	0.000108411	0.00169522	0.747837
ENSMUSG00000006736.10	protein_coding	Tspan31	2	OTTMUSG00000064599.1	chr10	HAVANA	gene	126903149	126906133	-	0.711153	4.34236	4.36796	9.41292e-05	0.0015049	0.746359
ENSMUSG00000022550.19	protein_coding	Adck5	2	OTTMUSG00000034304.2	chr15	HAVANA	gene	76460558	76480016	+	0.612223	4.59284	4.37312	9.26674e-05	0.00148522	0.741414
ENSMUSG00000028199.19	protein_coding	Cryz	2	OTTMUSG00000022729.5	chr3	HAVANA	gene	154302348	154328819	+	-0.361414	6.33496	-4.5326	5.69688e-05	0.0010005	0.736856
ENSMUSG00000045973.19	protein_coding	Slc25a51	2	OTTMUSG00000006722.4	chr4	HAVANA	gene	45395923	45408766	-	-0.493248	4.8435	-4.44093	7.53872e-05	0.00126512	0.735391
ENSMUSG00000037894.14	protein_coding	H2az1	2	OTTMUSG00000022256.4	chr3	HAVANA	gene	137570248	137572683	+	-0.665454	4.39846	-4.40746	8.34779e-05	0.00137749	0.729396
ENSMUSG00000003949.17	protein_coding	Hlf	2	OTTMUSG00000001287.2	chr11	HAVANA	gene	90227362	90281721	-	-0.491989	4.85118	-4.45238	7.27997e-05	0.00122795	0.729325
ENSMUSG00000009292.19	protein_coding	Trpm2	2	OTTMUSG00000020526.3	chr10	HAVANA	gene	77743556	77806397	-	-1.39628	1.047	-4.18573	0.000163208	0.00242788	0.71231
ENSMUSG00000019726.13	protein_coding	Lyst	2	OTTMUSG00000066744.2	chr13	HAVANA	gene	13764982	13953388	+	-0.860209	2.80377	-4.27101	0.000126249	0.00194572	0.706393
ENSMUSG00000030314.17	protein_coding	Atg7	1	OTTMUSG00000043567.7	chr6	HAVANA	gene	114620058	114837575	+	-0.479999	4.79674	-4.44094	7.53844e-05	0.00126512	0.705875
ENSMUSG00000017167.7	protein_coding	Cntnap1	2	OTTMUSG00000002728.1	chr11	HAVANA	gene	101061349	101081550	+	1.75039	2.32627	4.13336	0.00019095	0.00275485	0.700827
ENSMUSG00000029597.15	protein_coding	Sds	2	OTTMUSG00000025315.3	chr5	HAVANA	gene	120614591	120621997	+	-0.710152	3.76562	-4.34278	0.000101605	0.00161237	0.693517
ENSMUSG00000023153.10	protein_coding	Tmem52	2	OTTMUSG00000010711.2	chr4	HAVANA	gene	155553571	155555315	+	3.06564	0.303958	4.214	0.000149912	0.0022642	0.680286
ENSMUSG00000021423.7	protein_coding	Ly86	2	OTTMUSG00000068199.1	chr13	HAVANA	gene	37529184	37603012	+	-0.892812	2.36451	-4.27025	0.000126537	0.00194782	0.676286
ENSMUSG00000038366.16	protein_coding	Lasp1	1	OTTMUSG00000002777.8	chr11	HAVANA	gene	97689826	97729590	+	0.530249	5.22573	4.43696	7.63051e-05	0.00127553	0.671323
ENSMUSG00000044405.5	protein_coding	Adig	2	OTTMUSG00000015927.1	chr2	HAVANA	gene	158344532	158350118	+	2.76306	0.432153	4.18897	0.000161628	0.00240717	0.661869
ENSMUSG00000051043.17	protein_coding	Gprc5c	1	OTTMUSG00000003463.6	chr11	HAVANA	gene	114741978	114763443	+	0.515628	5.39121	4.40886	8.31229e-05	0.00137694	0.645836
ENSMUSG00000019876.16	protein_coding	Pkib	2	OTTMUSG00000042041.4	chr10	HAVANA	gene	57508077	57617208	+	-1.70063	-0.391596	-4.11106	0.000204114	0.00290511	0.632235
ENSMUSG00000028003.7	protein_coding	Lrat	2	OTTMUSG00000029021.1	chr3	HAVANA	gene	82799886	82811280	-	-1.09277	2.47152	-4.21864	0.000147836	0.00223811	0.632119
ENSMUSG00000023249.16	protein_coding	Parp3	2	OTTMUSG00000033581.4	chr9	HAVANA	gene	106347521	106354148	-	-0.5786	4.26465	-4.37253	9.2831e-05	0.00148599	0.623712
ENSMUSG00000031827.14	protein_coding	Cotl1	2	OTTMUSG00000061656.1	chr8	HAVANA	gene	120535961	120567283	-	-0.653243	3.62435	-4.33314	0.000104617	0.00164795	0.621095
ENSMUSG00000020067.9	protein_coding	Mypn	2	OTTMUSG00000064898.1	chr10	HAVANA	gene	62951574	63039731	-	3.26925	0.102993	4.21019	0.000151644	0.00227999	0.586065
ENSMUSG00000029695.14	protein_coding	Aass	2	OTTMUSG00000023540.3	chr6	HAVANA	gene	23072172	23132985	-	0.294908	8.17749	4.55017	5.39821e-05	0.000957213	0.58349
ENSMUSG00000057074.7	protein_coding	Ces1g	2	OTTMUSG00000040118.1	chr8	HAVANA	gene	94028997	94063936	-	-0.335898	6.91305	-4.51578	5.99784e-05	0.0010462	0.578416
ENSMUSG00000025362.7	protein_coding	Rps26	2	OTTMUSG00000065011.1	chr10	HAVANA	gene	128460403	128462616	-	0.446946	9.8365	4.62072	4.34683e-05	0.000789315	0.575019
ENSMUSG00000012705.17	protein_coding	Retn	2	OTTMUSG00000030662.2	chr8	HAVANA	gene	3705770	3710110	+	3.54309	0.79626	4.16322	0.000174611	0.00256776	0.572109
ENSMUSG00000027500.11	protein_coding	Stmn2	2	OTTMUSG00000051383.1	chr3	HAVANA	gene	8574420	8626666	+	3.34767	0.0107019	4.17906	0.000166512	0.00247131	0.554027
ENSMUSG00000086165.2	lncRNA	Gm15690	2	OTTMUSG00000025316.1	chr5	HAVANA	gene	120617907	120618968	-	-0.966022	2.17427	-4.19369	0.000159352	0.00238156	0.546248
ENSMUSG00000041324.15	protein_coding	Inhba	2	OTTMUSG00000066798.2	chr13	HAVANA	gene	16186436	16206206	+	1.04518	2.61684	4.14274	0.000185662	0.00270241	0.542226
ENSMUSG00000049422.8	protein_coding	Chchd10	2	OTTMUSG00000065095.1	chr10	HAVANA	gene	75768964	75773581	+	0.268182	10.6824	4.64189	4.07265e-05	0.000744796	0.533385
ENSMUSG00000026390.8	protein_coding	Marco	2	OTTMUSG00000049075.1	chr1	HAVANA	gene	120402267	120432753	-	0.658133	3.68148	4.33391	0.000104374	0.00164795	0.533204
ENSMUSG00000106069.3	lncRNA	Gm6135	2	OTTMUSG00000054842.1	chr3	HAVANA	gene	133494950	133497318	-	-0.794939	2.61065	-4.23345	0.000141389	0.00214811	0.527827
ENSMUSG00000120031.1	lncRNA	Gm32542	2	NA	chr9	HAVANA	gene	95463539	95476160	+	1.72469	1.95421	4.05961	0.000237955	0.00330972	0.500258
ENSMUSG00000048486.7	protein_coding	Fitm2	2	OTTMUSG00000001072.1	chr2	HAVANA	gene	163308299	163314549	-	0.382669	6.00314	4.40698	8.36016e-05	0.00137776	0.498887
ENSMUSG00000054146.9	protein_coding	Krt15	2	OTTMUSG00000002551.1	chr11	HAVANA	gene	100022584	100026754	-	3.40062	-0.287531	4.16382	0.0001743	0.00256776	0.487447
ENSMUSG00000024665.9	protein_coding	Fads2	2	OTTMUSG00000073896.1	chr19	HAVANA	gene	10040129	10079110	-	0.276886	8.88657	4.55167	5.37351e-05	0.000954151	0.48372
ENSMUSG00000027360.6	protein_coding	Hdc	2	OTTMUSG00000015753.1	chr2	HAVANA	gene	126435587	126461219	-	-1.19123	1.35405	-4.10424	0.000208315	0.00295508	0.480827
ENSMUSG00000019528.19	protein_coding	Gyg	2	OTTMUSG00000029310.3	chr3	HAVANA	gene	20176248	20209481	-	1.19132	2.82001	4.11761	0.000200156	0.00286466	0.475829
ENSMUSG00000038521.18	protein_coding	C1s1	2	OTTMUSG00000034941.15	chr6	HAVANA	gene	124507304	124519318	-	-0.431685	6.1715	-4.43807	7.60468e-05	0.00127287	0.474572
ENSMUSG00000042306.12	protein_coding	S100a14	2	OTTMUSG00000052751.1	chr3	HAVANA	gene	90434163	90436144	+	3.2234	-0.424109	4.16329	0.000174575	0.00256776	0.468303
ENSMUSG00000034566.11	protein_coding	Atp5h	2	OTTMUSG00000003445.3	chr11	HAVANA	gene	115306515	115310788	-	0.296146	9.79203	4.58613	4.83429e-05	0.000870444	0.464994
ENSMUSG00000031448.13	protein_coding	Adprhl1	2	OTTMUSG00000036319.3	chr8	HAVANA	gene	13271663	13304162	-	3.26691	0.320206	4.14234	0.000185884	0.00270259	0.464733
ENSMUSG00000109291.3	lncRNA	Gm2814	2	OTTMUSG00000059096.1	chr8	HAVANA	gene	10948161	10950604	-	0.993165	3.0871	4.14355	0.000185215	0.00270104	0.459793
ENSMUSG00000028150.15	protein_coding	Rorc	2	OTTMUSG00000022692.1	chr3	HAVANA	gene	94280101	94305583	+	-0.667924	3.81439	-4.26321	0.000129256	0.00198492	0.446273
ENSMUSG00000022809.5	protein_coding	Nr1i2	2	OTTMUSG00000023687.1	chr16	HAVANA	gene	38068685	38115186	-	-0.449287	5.49115	-4.38487	8.94151e-05	0.00145122	0.428075
ENSMUSG00000120473.1	lncRNA	Gm35742	2	NA	chr1	HAVANA	gene	172817855	172827339	+	-1.39624	0.973667	-4.06178	0.000236424	0.00329555	0.416698
ENSMUSG00000030674.6	protein_coding	Qprt	2	OTTMUSG00000029412.1	chr7	HAVANA	gene	126706286	126721398	-	-0.353579	7.26354	-4.46095	7.09205e-05	0.00119957	0.390324
ENSMUSG00000078815.9	protein_coding	Cacng6	2	OTTMUSG00000044342.1	chr7	HAVANA	gene	3472711	3484183	+	3.20851	-0.42377	4.12389	0.000196432	0.00282396	0.372412
ENSMUSG00000027887.12	protein_coding	Sypl2	2	OTTMUSG00000007181.3	chr3	HAVANA	gene	108118788	108133964	-	3.14088	-0.537316	4.12589	0.000195266	0.00281034	0.371574
ENSMUSG00000025141.4	protein_coding	Myadml2	1	OTTMUSG00000004089.2	chr11	HAVANA	gene	120536857	120538984	-	3.36625	-0.50418	4.11258	0.000203188	0.00290159	0.365435
ENSMUSG00000090272.10	protein_coding	Mndal	2	OTTMUSG00000045572.12	chr1	HAVANA	gene	173676692	173708447	-	-0.8341	2.64125	-4.1406	0.000186857	0.00271058	0.359162
ENSMUSG00000031304.19	protein_coding	Il2rg	2	OTTMUSG00000018211.2	chrX	HAVANA	gene	100307984	100311861	-	-0.82182	2.31198	-4.1333	0.000190981	0.00275485	0.357614
ENSMUSG00000021388.15	protein_coding	Aspn	2	OTTMUSG00000063427.1	chr13	HAVANA	gene	49697919	49721041	+	3.23273	-0.238117	4.11166	0.00020375	0.00290511	0.35303
ENSMUSG00000050315.15	protein_coding	Synpo2	2	OTTMUSG00000021275.5	chr3	HAVANA	gene	122870168	123029798	-	3.01157	-0.423338	4.09813	0.000212148	0.00300613	0.351881
ENSMUSG00000025810.10	protein_coding	Nrp1	2	OTTMUSG00000061647.1	chr8	HAVANA	gene	129085085	129229844	+	-0.453469	5.00254	-4.33601	0.000103709	0.00163968	0.347153
ENSMUSG00000040952.17	protein_coding	Rps19	2	OTTMUSG00000022935.4	chr7	HAVANA	gene	24583796	24589231	+	0.284087	9.00148	4.50376	6.22268e-05	0.00107664	0.320129
ENSMUSG00000027452.12	protein_coding	Acss1	2	OTTMUSG00000015731.1	chr2	HAVANA	gene	150460025	150510420	-	2.17488	0.87107	3.98777	0.000294514	0.00395499	0.318594
ENSMUSG00000025950.17	protein_coding	Idh1	2	OTTMUSG00000021898.3	chr1	HAVANA	gene	65197775	65225659	-	-0.376108	7.56514	-4.45135	7.30294e-05	0.00122877	0.306448
ENSMUSG00000021262.16	protein_coding	Evl	2	OTTMUSG00000066176.1	chr12	HAVANA	gene	108520979	108654775	+	-2.52262	-0.971041	-3.99332	0.000289711	0.00390683	0.292975
ENSMUSG00000033845.14	protein_coding	Mrpl15	2	OTTMUSG00000029329.3	chr1	HAVANA	gene	4843429	4855962	-	0.319779	7.39756	4.41658	8.11932e-05	0.00134846	0.2854
ENSMUSG00000068245.15	protein_coding	Phf11d	2	OTTMUSG00000034689.1	chr14	HAVANA	gene	59584856	59602919	-	-1.23638	1.54755	-4.02217	0.000265963	0.00364012	0.277105
ENSMUSG00000064109.9	protein_coding	Hcst	2	OTTMUSG00000059358.1	chr7	HAVANA	gene	30117137	30119279	-	-1.19974	1.29131	-4.03094	0.000259133	0.00355421	0.27114
ENSMUSG00000067219.10	protein_coding	Nipal1	2	OTTMUSG00000054646.3	chr5	HAVANA	gene	72805138	72828421	+	0.567594	4.82326	4.23641	0.000140135	0.00213158	0.269328
ENSMUSG00000031543.19	protein_coding	Ank1	2	OTTMUSG00000026381.6	chr8	HAVANA	gene	23464860	23640513	+	2.86894	-0.142828	4.02087	0.000266991	0.00364641	0.254146
ENSMUSG00000031533.5	protein_coding	Mrps31	2	OTTMUSG00000060887.1	chr8	HAVANA	gene	22901377	22919681	+	0.6019	4.54526	4.21146	0.000151062	0.00227713	0.228686
ENSMUSG00000026526.15	protein_coding	Fh1	2	OTTMUSG00000025588.3	chr1	HAVANA	gene	175427940	175453201	-	0.374427	7.57497	4.39749	8.60507e-05	0.00141068	0.218963
ENSMUSG00000033765.6	protein_coding	Calm4	2	OTTMUSG00000066322.1	chr13	HAVANA	gene	3887757	3888673	+	3.31306	-0.742488	4.05475	0.000241422	0.00335067	0.214196
ENSMUSG00000078619.11	protein_coding	Smarcd2	2	OTTMUSG00000003421.8	chr11	HAVANA	gene	106154005	106163798	-	-0.412502	5.27028	-4.29861	0.000116146	0.00180737	0.205063
ENSMUSG00000032018.15	protein_coding	Sc5d	2	OTTMUSG00000063602.1	chr9	HAVANA	gene	42162891	42175552	-	0.320748	7.40172	4.38599	8.91113e-05	0.00144811	0.186398
ENSMUSG00000026360.10	protein_coding	Rgs2	2	OTTMUSG00000020882.3	chr1	HAVANA	gene	143875076	143879899	-	-0.660084	3.891	-4.1999	0.000156408	0.00234302	0.185498
ENSMUSG00000028655.12	protein_coding	Mfsd2a	2	OTTMUSG00000008939.2	chr4	HAVANA	gene	122840643	122854981	-	-0.43659	6.40884	-4.3562	9.75499e-05	0.00155571	0.172029
ENSMUSG00000046312.5	protein_coding	Myorg	2	OTTMUSG00000006655.3	chr4	HAVANA	gene	41495604	41503076	-	-0.6068	4.05737	-4.19239	0.000159979	0.00238815	0.149265
ENSMUSG00000071540.5	protein_coding	3425401B19Rik	2	OTTMUSG00000069916.1	chr14	HAVANA	gene	32381076	32407250	-	3.48108	0.152308	4.0149	0.000271761	0.00369584	0.142697
ENSMUSG00000030062.8	protein_coding	Rpn1	2	OTTMUSG00000057340.1	chr6	HAVANA	gene	88061464	88082286	+	0.410763	6.18105	4.3005	0.000115482	0.00179923	0.133843
ENSMUSG00000061518.12	protein_coding	Cox5b	2	OTTMUSG00000049480.2	chr1	HAVANA	gene	36730530	36732762	+	0.291131	8.69014	4.42589	7.89236e-05	0.00131587	0.126052
ENSMUSG00000026986.15	protein_coding	Hnmt	2	OTTMUSG00000011800.1	chr2	HAVANA	gene	23892922	23939406	-	-0.762015	3.2871	-4.11942	0.000199076	0.00285238	0.125248
ENSMUSG00000072964.15	protein_coding	Bhlhb9	2	OTTMUSG00000018769.4	chrX	HAVANA	gene	134698343	134791830	+	1.80705	2.11593	3.92452	0.000354988	0.00458484	0.124489
ENSMUSG00000036731.8	protein_coding	Cysrt1	2	OTTMUSG00000011886.3	chr2	HAVANA	gene	25128830	25132464	-	3.24883	-0.408985	4.00427	0.00028047	0.00380219	0.110108
ENSMUSG00000034881.9	protein_coding	Tbxa2r	2	OTTMUSG00000065146.1	chr10	HAVANA	gene	81164565	81171006	+	-1.75999	-0.0122627	-3.90659	0.000374214	0.00480657	0.109403
ENSMUSG00000120084.1	lncRNA	Gm57127	2	NA	chr4	HAVANA	gene	117644451	117648745	+	0.779536	3.66337	4.06141	0.000236684	0.0032956	0.105388
ENSMUSG00000054072.13	protein_coding	Iigp1	2	OTTMUSG00000073536.1	chr18	HAVANA	gene	60509099	60525706	+	-0.29536	7.54579	-4.37417	9.23723e-05	0.00148234	0.0965392
ENSMUSG00000046352.8	protein_coding	Gjb2	2	OTTMUSG00000034674.1	chr14	HAVANA	gene	57336057	57342159	-	-0.291752	7.64132	-4.3771	9.15533e-05	0.00147473	0.0818331
ENSMUSG00000034917.9	protein_coding	Tjp3	2	OTTMUSG00000065062.1	chr10	HAVANA	gene	81109041	81127415	-	1.00245	2.74912	3.99768	0.000285997	0.00386895	0.0802042
ENSMUSG00000021832.9	protein_coding	Psmc6	2	OTTMUSG00000069492.1	chr14	HAVANA	gene	45567245	45587162	+	0.412099	6.25654	4.28192	0.000122154	0.00188941	0.0687863
ENSMUSG00000033318.8	protein_coding	Gstt2	2	OTTMUSG00000065091.1	chr10	HAVANA	gene	75666948	75673258	-	0.295192	8.22466	4.38374	8.97241e-05	0.00145439	0.0595911
ENSMUSG00000041782.15	protein_coding	Lad1	2	OTTMUSG00000049829.1	chr1	HAVANA	gene	135746336	135761080	+	2.03604	1.15662	3.88663	0.000396821	0.00504395	0.0592454
ENSMUSG00000026411.18	protein_coding	Tmem9	2	OTTMUSG00000029663.2	chr1	HAVANA	gene	135935888	135963080	+	-0.536651	4.80968	-4.20169	0.000155568	0.00233588	0.0549347
ENSMUSG00000049641.16	protein_coding	Vgll2	2	OTTMUSG00000027947.2	chr10	HAVANA	gene	51898598	51904567	+	3.10521	-0.449344	3.97568	0.000305238	0.00405657	0.0321885
ENSMUSG00000063268.13	protein_coding	Parp10	2	OTTMUSG00000035244.1	chr15	HAVANA	gene	76115374	76127641	-	-0.64144	3.81532	-4.13545	0.000189761	0.0027465	0.0306845
ENSMUSG00000019960.9	protein_coding	Dusp6	2	OTTMUSG00000065348.2	chr10	HAVANA	gene	99099093	99103351	+	0.758802	4.17442	4.11125	0.000203996	0.00290511	0.0247904
ENSMUSG00000001542.8	protein_coding	Ell2	2	OTTMUSG00000067493.2	chr13	HAVANA	gene	75854876	75920483	+	0.537267	5.5322	4.21013	0.000151668	0.00227999	0.0109008
ENSMUSG00000071856.11	protein_coding	Mcc	2	OTTMUSG00000055565.1	chr18	HAVANA	gene	44558127	44945249	-	0.821691	4.23792	4.08151	0.00022293	0.00313469	0.0065533
ENSMUSG00000064254.7	protein_coding	Ethe1	2	OTTMUSG00000031266.1	chr7	HAVANA	gene	24286968	24308350	+	-0.28849	7.62078	-4.34845	9.9872e-05	0.00158683	0.00384694
ENSMUSG00000026229.18	protein_coding	Psmd1	2	OTTMUSG00000033949.3	chr1	HAVANA	gene	85992109	86066873	+	0.354523	6.87382	4.29278	0.00011821	0.00183726	-0.000212365
ENSMUSG00000034652.13	protein_coding	Cd300a	2	OTTMUSG00000003516.2	chr11	HAVANA	gene	114780867	114795480	+	-1.04345	1.70313	-3.95367	0.000325752	0.00427171	-0.0071505
ENSMUSG00000006057.16	protein_coding	Atp5g1	2	OTTMUSG00000006275.2	chr11	HAVANA	gene	95959678	95966496	-	0.298831	8.7035	4.38061	9.0581e-05	0.00146453	-0.01074
ENSMUSG00000028838.12	protein_coding	Extl1	2	OTTMUSG00000010832.3	chr4	HAVANA	gene	134083683	134111161	-	-1.00846	2.05291	-3.96894	0.000311379	0.00411687	-0.0135645
ENSMUSG00000116697.2	lncRNA	Gm49694	2	OTTMUSG00000071732.1	chr15	HAVANA	gene	78058661	78059051	+	-2.51675	-0.8984	-3.90038	0.000381106	0.00487315	-0.0168305
ENSMUSG00000021594.12	protein_coding	Srd5a1	2	OTTMUSG00000035506.3	chr13	HAVANA	gene	69721568	69759561	-	0.738438	4.11439	4.0781	0.000225204	0.00316321	-0.0168484
ENSMUSG00000031443.8	protein_coding	F7	2	OTTMUSG00000020609.1	chr8	HAVANA	gene	13076034	13085809	+	-0.307314	7.00096	-4.31341	0.000111058	0.00173239	-0.0187273
ENSMUSG00000063856.9	protein_coding	Gpx1	2	OTTMUSG00000050754.5	chr9	HAVANA	gene	108216102	108217542	+	-0.2309	10.9458	-4.48575	6.57478e-05	0.00112669	-0.0226214
ENSMUSG00000090555.2	unprocessed_pseudogene	Gm8893	2	OTTMUSG00000035413.1	chr12	HAVANA	gene	103784115	103788502	-	0.648569	4.66619	4.12316	0.000196863	0.00282699	-0.0229038
ENSMUSG00000022878.6	protein_coding	Adipoq	2	OTTMUSG00000035780.2	chr16	HAVANA	gene	22965286	22976778	+	3.33004	1.41988	3.86525	0.000422497	0.00530726	-0.0293142
ENSMUSG00000064302.15	protein_coding	Clasp1	2	OTTMUSG00000048576.20	chr1	HAVANA	gene	118316788	118540408	+	-0.877112	2.61227	-3.97787	0.000303267	0.00403873	-0.035439
ENSMUSG00000000214.12	protein_coding	Th	2	OTTMUSG00000018790.6	chr7	HAVANA	gene	142446489	142484865	-	3.11362	-0.36168	3.92619	0.000353244	0.00457153	-0.0408456
ENSMUSG00000035105.6	protein_coding	Egln3	2	OTTMUSG00000034921.2	chr12	HAVANA	gene	54225767	54250646	-	0.782323	3.35945	3.98639	0.000295722	0.00395879	-0.0430576
ENSMUSG00000019102.11	protein_coding	Aldh3a1	2	OTTMUSG00000005823.2	chr11	HAVANA	gene	61098363	61109247	+	2.74728	-0.708364	3.93064	0.00034864	0.00451649	-0.0512268
ENSMUSG00000030835.7	protein_coding	Nomo1	2	OTTMUSG00000043294.4	chr7	HAVANA	gene	45683122	45733636	+	0.615423	3.87034	4.06726	0.000232602	0.00325288	-0.053967
ENSMUSG00000039168.16	protein_coding	Dap	1	OTTMUSG00000045678.2	chr15	HAVANA	gene	31224460	31274487	+	-0.332253	7.7087	-4.33345	0.000104517	0.00164795	-0.0625352
ENSMUSG00000023132.9	protein_coding	Gzma	2	OTTMUSG00000068045.2	chr13	HAVANA	gene	113230359	113237515	-	-1.38912	0.217218	-3.86648	0.000420977	0.00529335	-0.074057
ENSMUSG00000093904.3	protein_coding	Tomm20	2	OTTMUSG00000061628.1	chr8	HAVANA	gene	127657417	127672594	-	0.679888	3.8151	4.03741	0.0002542	0.00350152	-0.108893
ENSMUSG00000026285.9	protein_coding	Pdcd1	2	OTTMUSG00000048696.1	chr1	HAVANA	gene	93966027	93980278	-	-2.17074	-1.54241	-3.82172	0.000479862	0.00593494	-0.111632
ENSMUSG00000022558.17	protein_coding	Mroh1	2	OTTMUSG00000032529.18	chr15	HAVANA	gene	76264461	76337238	+	-0.722355	3.18159	-4.02161	0.000266411	0.00364237	-0.121108
ENSMUSG00000034947.14	protein_coding	Tmem106a	2	OTTMUSG00000002931.2	chr11	HAVANA	gene	101473068	101482614	+	-0.73708	2.71345	-3.99042	0.000292212	0.00392819	-0.122808
ENSMUSG00000053303.15	protein_coding	Slc22a26	2	OTTMUSG00000028394.1	chr19	HAVANA	gene	7758406	7780032	-	-0.42418	5.72033	-4.21133	0.000151123	0.00227713	-0.125162
ENSMUSG00000021259.6	protein_coding	Cyp46a1	2	OTTMUSG00000066418.1	chr12	HAVANA	gene	108300640	108328493	+	-0.963885	1.46608	-3.93841	0.000340752	0.0044322	-0.133519
ENSMUSG00000024608.12	protein_coding	Rps14	2	OTTMUSG00000031382.4	chr18	HAVANA	gene	60880170	60911618	+	0.234662	9.93802	4.39125	8.76982e-05	0.0014324	-0.137835
ENSMUSG00000008167.15	protein_coding	Fbxw9	2	OTTMUSG00000031479.2	chr8	HAVANA	gene	85786684	85793753	+	-0.614383	4.65967	-4.1539	0.00017956	0.00263118	-0.150887
ENSMUSG00000058207.7	protein_coding	Serpina3k	2	OTTMUSG00000035427.2	chr12	HAVANA	gene	104304745	104312403	+	0.204728	12.2372	4.47388	6.81766e-05	0.00116081	-0.153421
ENSMUSG00000046351.12	protein_coding	Zfp322a	2	OTTMUSG00000000548.6	chr13	HAVANA	gene	23537273	23553378	-	0.823825	2.96936	3.93767	0.000341491	0.0044373	-0.153881
ENSMUSG00000027499.13	protein_coding	Pkia	2	OTTMUSG00000051305.4	chr3	HAVANA	gene	7431729	7510426	+	2.13524	1.0503	3.804	0.000505318	0.00616912	-0.158439
ENSMUSG00000050423.12	protein_coding	Ppp1r3g	2	OTTMUSG00000033597.4	chr13	HAVANA	gene	36142822	36154371	+	2.45798	1.51379	3.79603	0.000517187	0.00629351	-0.170334
ENSMUSG00000024044.20	protein_coding	Epb41l3	2	OTTMUSG00000060066.7	chr17	HAVANA	gene	69382678	69596984	+	-1.42493	0.736366	-3.82063	0.00048139	0.00594709	-0.170909
ENSMUSG00000027184.15	protein_coding	Caprin1	2	OTTMUSG00000014878.4	chr2	HAVANA	gene	103593286	103627994	-	0.551007	5.51667	4.14169	0.000186247	0.0027048	-0.173393
ENSMUSG00000026687.15	protein_coding	Aldh9a1	2	OTTMUSG00000050636.1	chr1	HAVANA	gene	167177560	167196101	+	0.290239	7.94843	4.2862	0.000120586	0.00186741	-0.174945
ENSMUSG00000028673.11	protein_coding	Fuca1	2	OTTMUSG00000009850.1	chr4	HAVANA	gene	135648046	135667622	+	-0.326399	6.86513	-4.25509	0.000132462	0.00202687	-0.175569
ENSMUSG00000062694.8	protein_coding	Cav3	2	OTTMUSG00000056497.1	chr6	HAVANA	gene	112436466	112449833	+	3.2071	-0.00891874	3.87102	0.000415414	0.00524394	-0.203816
ENSMUSG00000004655.6	protein_coding	Aqp1	2	OTTMUSG00000026098.1	chr6	HAVANA	gene	55313417	55325540	+	-0.426134	5.62619	-4.17614	0.000167978	0.00248731	-0.20622
ENSMUSG00000089712.4	lncRNA	Gm15889	2	OTTMUSG00000027365.2	chr8	HAVANA	gene	95104458	95106951	+	-1.34701	0.837388	-3.80438	0.000504757	0.00616912	-0.220893
ENSMUSG00000035031.16	protein_coding	C8a	2	OTTMUSG00000008116.1	chr4	HAVANA	gene	104672876	104733595	-	-0.373911	5.38635	-4.16081	0.000175877	0.00258342	-0.233738
ENSMUSG00000040940.19	protein_coding	Arhgef1	2	OTTMUSG00000029276.3	chr7	HAVANA	gene	24602337	24626019	+	-0.61413	3.64379	-4.02298	0.000265327	0.00363529	-0.23581
ENSMUSG00000120918.1	lncRNA	Gm57436	2	NA	chr2	HAVANA	gene	172988424	172989937	-	1.31683	1.88473	3.7951	0.000518586	0.00630455	-0.236877
ENSMUSG00000091119.3	protein_coding	Ccdc152	2	OTTMUSG00000069953.1	chr15	HAVANA	gene	3309552	3333008	-	-0.960906	2.24866	-3.90551	0.000375402	0.00481459	-0.237994
ENSMUSG00000015947.11	protein_coding	Fcgr1	2	OTTMUSG00000053089.1	chr3	HAVANA	gene	96190225	96201285	-	-1.05044	1.22764	-3.84487	0.00044848	0.00559532	-0.241079
ENSMUSG00000120226.1	lncRNA	Gm35287	2	NA	chr2	HAVANA	gene	25365312	25368413	-	2.26768	1.65849	3.75648	0.000580203	0.00694189	-0.272206
ENSMUSG00000029392.13	protein_coding	Rilpl1	2	OTTMUSG00000054874.2	chr5	HAVANA	gene	124631143	124669454	-	1.15328	2.58094	3.81703	0.000486479	0.00599945	-0.27529
ENSMUSG00000027775.10	protein_coding	Mfsd1	2	OTTMUSG00000051286.1	chr3	HAVANA	gene	67490074	67511570	+	-0.400514	5.49525	-4.1399	0.00018725	0.00271322	-0.280847
ENSMUSG00000097585.4	lncRNA	E230029C05Rik	2	OTTMUSG00000059706.2	chr7	HAVANA	gene	89629906	89717979	+	-1.68794	-0.400137	-3.75352	0.000585204	0.00699413	-0.292191
ENSMUSG00000112639.2	lncRNA	A730063M14Rik	2	OTTMUSG00000064600.1	chr10	HAVANA	gene	126906244	126910665	+	0.860284	2.88343	3.87847	0.000406434	0.00515593	-0.292238
ENSMUSG00000030103.12	protein_coding	Bhlhe40	2	OTTMUSG00000035997.2	chr6	HAVANA	gene	108637590	108643886	+	-0.478483	4.17959	-4.06459	0.000234459	0.00327173	-0.300959
ENSMUSG00000041926.16	protein_coding	Rnpep	2	OTTMUSG00000021833.2	chr1	HAVANA	gene	135190450	135211822	-	-0.49979	4.23777	-4.04501	0.000248519	0.00343802	-0.305944
ENSMUSG00000069874.8	protein_coding	Irgm2	2	OTTMUSG00000005725.2	chr11	HAVANA	gene	58090444	58113608	+	-0.526494	4.40104	-4.04911	0.000245511	0.00340007	-0.31031
ENSMUSG00000025396.8	protein_coding	Hsd17b6	2	OTTMUSG00000064923.1	chr10	HAVANA	gene	127826805	127843480	-	0.345989	7.37785	4.21952	0.000147444	0.00223481	-0.311768
ENSMUSG00000072664.12	protein_coding	Ugt3a1	1	OTTMUSG00000026414.5	chr15	HAVANA	gene	9276974	9315118	+	1.37658	1.65701	3.77188	0.000554828	0.00668188	-0.312826
ENSMUSG00000000078.8	protein_coding	Klf6	2	OTTMUSG00000066476.1	chr13	HAVANA	gene	5911481	5920393	+	-0.689776	3.39417	-3.96445	0.000315543	0.00415896	-0.314488
ENSMUSG00000055368.15	protein_coding	Slc6a2	2	OTTMUSG00000061538.1	chr8	HAVANA	gene	93686707	93728295	+	3.05976	-0.290472	3.80454	0.000504517	0.00616912	-0.327502
ENSMUSG00000063015.13	protein_coding	Ccni	2	OTTMUSG00000026616.3	chr5	HAVANA	gene	93329792	93354354	-	0.371846	6.20921	4.14329	0.000185357	0.00270104	-0.332817
ENSMUSG00000079018.11	protein_coding	Ly6c1	2	OTTMUSG00000045162.5	chr15	HAVANA	gene	74915867	74920679	-	3.65098	0.555875	3.79055	0.000525506	0.00635259	-0.337812
ENSMUSG00000032399.9	protein_coding	Rpl4	2	OTTMUSG00000062590.1	chr9	HAVANA	gene	64080657	64085948	+	0.280312	8.84722	4.27539	0.00012459	0.00192247	-0.338421
ENSMUSG00000033220.8	protein_coding	Rac2	2	OTTMUSG00000070745.1	chr15	HAVANA	gene	78443367	78456983	-	-0.629517	3.57777	-3.99601	0.000287411	0.0038799	-0.352786
ENSMUSG00000000301.17	protein_coding	Pemt	2	OTTMUSG00000005808.3	chr11	HAVANA	gene	59861440	59937315	-	-0.278192	8.99706	-4.28836	0.000119803	0.00185977	-0.364287
ENSMUSG00000045551.8	protein_coding	Fpr1	2	OTTMUSG00000021779.1	chr17	HAVANA	gene	18096733	18104202	-	-0.896801	2.03853	-3.85383	0.000436866	0.00546718	-0.36718
ENSMUSG00000039934.13	protein_coding	Gsap	2	OTTMUSG00000053218.2	chr5	HAVANA	gene	21391253	21520130	+	-0.727597	2.94919	-3.90642	0.000374402	0.00480657	-0.369975
ENSMUSG00000020744.14	protein_coding	Slc25a19	2	OTTMUSG00000003476.4	chr11	HAVANA	gene	115505004	115519121	-	-0.663427	3.05332	-3.93518	0.000344007	0.00446549	-0.392399
ENSMUSG00000022831.15	protein_coding	Hcls1	2	OTTMUSG00000035773.1	chr16	HAVANA	gene	36755345	36783574	+	-0.750816	2.5432	-3.91376	0.000366406	0.00471807	-0.393932
ENSMUSG00000006519.12	protein_coding	Cyba	2	OTTMUSG00000061846.1	chr8	HAVANA	gene	123151515	123159669	-	-0.644158	3.1938	-3.95119	0.000328141	0.00429587	-0.405779
ENSMUSG00000020390.13	protein_coding	Ube2b	2	OTTMUSG00000005613.1	chr11	HAVANA	gene	51876324	51891589	-	0.371773	7.19857	4.17209	0.000170031	0.00251481	-0.408427
ENSMUSG00000034403.17	protein_coding	Pja1	2	OTTMUSG00000018068.1	chrX	HAVANA	gene	98509340	98514879	-	0.404144	5.65629	4.07537	0.000227048	0.00318562	-0.409048
ENSMUSG00000028459.12	protein_coding	Cd72	2	OTTMUSG00000006823.2	chr4	HAVANA	gene	43446462	43454628	-	-1.77638	-0.300572	-3.69994	0.000683338	0.0078941	-0.421784
ENSMUSG00000031370.13	protein_coding	Zrsr2	2	OTTMUSG00000019507.3	chrX	HAVANA	gene	162718439	162741657	-	0.559152	4.68363	4.00051	0.000283611	0.00384071	-0.422176
ENSMUSG00000025130.12	protein_coding	P4hb	1	OTTMUSG00000004095.2	chr11	HAVANA	gene	120451124	120464079	-	0.243902	9.22492	4.26194	0.00012975	0.00199012	-0.42701
ENSMUSG00000113063.3	lncRNA	Gm34667	2	OTTMUSG00000066199.1	chr12	HAVANA	gene	109943803	109990307	-	1.01449	3.04473	3.8054	0.000503256	0.00616912	-0.430252
ENSMUSG00000049577.16	protein_coding	Zfpm1	2	OTTMUSG00000042121.3	chr8	HAVANA	gene	123008880	123063990	+	0.521513	4.98161	4.00953	0.000276124	0.00374722	-0.45682
ENSMUSG00000033192.6	protein_coding	Lpcat2	2	OTTMUSG00000024681.3	chr8	HAVANA	gene	93581967	93645907	+	-1.28497	0.784568	-3.73661	0.00061461	0.00725217	-0.462656
ENSMUSG00000059883.17	protein_coding	Irak4	2	OTTMUSG00000016696.1	chr15	HAVANA	gene	94441524	94479696	+	-0.712886	3.35878	-3.92501	0.00035447	0.00458276	-0.46294
ENSMUSG00000073489.7	protein_coding	Ifi204	2	OTTMUSG00000033920.3	chr1	HAVANA	gene	173574859	173594509	-	-0.786644	2.3779	-3.84224	0.000451931	0.00563291	-0.469209
ENSMUSG00000107689.3	lncRNA	Gm44386	2	OTTMUSG00000056540.1	chr6	HAVANA	gene	86490798	86493282	-	2.87988	0.437323	3.72788	0.00063034	0.00739698	-0.470357
ENSMUSG00000040451.19	protein_coding	Sgms1	2	OTTMUSG00000033408.3	chr19	HAVANA	gene	32100127	32367114	-	-0.706887	3.2059	-3.90307	0.000378114	0.00484454	-0.479557
ENSMUSG00000026207.17	protein_coding	Speg	1	OTTMUSG00000019414.7	chr1	HAVANA	gene	75351941	75408964	+	2.49935	0.239226	3.69126	0.000700676	0.00805306	-0.482775
ENSMUSG00000005836.11	protein_coding	Gata6	2	OTTMUSG00000071785.2	chr18	HAVANA	gene	11052064	11085635	+	-0.792534	2.58418	-3.82582	0.000474149	0.00587561	-0.49795
ENSMUSG00000029163.10	protein_coding	Emilin1	2	OTTMUSG00000035952.2	chr5	HAVANA	gene	31070746	31078621	+	-0.573564	3.98121	-3.94423	0.00033495	0.00437445	-0.511817
ENSMUSG00000048249.15	protein_coding	Crebrf	2	OTTMUSG00000033233.4	chr17	HAVANA	gene	26934624	26995609	+	-0.646353	3.34711	-3.89603	0.000386016	0.00493102	-0.515791
ENSMUSG00000040699.14	protein_coding	Limd2	2	OTTMUSG00000003219.1	chr11	HAVANA	gene	106047082	106051686	-	-0.5796	4.02769	-3.97742	0.000303675	0.00403998	-0.51646
ENSMUSG00000028559.18	protein_coding	Osbpl9	2	OTTMUSG00000008293.6	chr4	HAVANA	gene	108918342	109059469	-	-0.485869	5.02346	-4.019	0.000268478	0.00366283	-0.520869
ENSMUSG00000030107.11	protein_coding	Usp18	2	OTTMUSG00000056866.1	chr6	HAVANA	gene	121222865	121247876	+	0.455335	5.0494	3.98519	0.000296768	0.00396865	-0.522682
ENSMUSG00000070031.12	protein_coding	Sp140	2	OTTMUSG00000030222.3	chr1	HAVANA	gene	85528099	85572758	+	-1.13695	1.40567	-3.7294	0.00062757	0.00737797	-0.525633
ENSMUSG00000092586.9	protein_coding	Ly6g6c	2	OTTMUSG00000037159.1	chr17	HAVANA	gene	35284364	35289026	+	2.75415	-1.0175	3.73269	0.000621611	0.00732805	-0.537688
ENSMUSG00000039145.17	protein_coding	Camk1d	2	OTTMUSG00000010993.1	chr2	HAVANA	gene	5298268	5719326	-	0.476196	5.21678	3.99236	0.000290542	0.00391394	-0.541116
ENSMUSG00000025508.14	protein_coding	Rplp2	2	OTTMUSG00000024569.2	chr7	HAVANA	gene	141027283	141031498	+	0.421477	7.96844	4.16373	0.000174344	0.00256776	-0.544178
ENSMUSG00000024371.15	protein_coding	C2	2	OTTMUSG00000034003.7	chr17	HAVANA	gene	35081580	35117241	-	-0.442986	5.11407	-4.03386	0.000256891	0.00353323	-0.544725
ENSMUSG00000001794.14	protein_coding	Capns1	2	OTTMUSG00000022203.3	chr7	HAVANA	gene	29886361	29898236	-	-0.329619	7.40415	-4.1534	0.000179831	0.00263118	-0.547124
ENSMUSG00000051457.8	protein_coding	Spn	2	OTTMUSG00000029411.2	chr7	HAVANA	gene	126731404	126736995	-	-1.82797	-0.377927	-3.64758	0.000794507	0.00884638	-0.548067
ENSMUSG00000036585.17	protein_coding	Fgf1	2	OTTMUSG00000020317.4	chr18	HAVANA	gene	38971726	39062525	-	-0.349135	6.35872	-4.09064	0.000216944	0.00306518	-0.559017
ENSMUSG00000034435.7	protein_coding	Tmem30b	2	OTTMUSG00000066376.1	chr12	HAVANA	gene	73590176	73593166	-	0.563239	4.93561	3.96747	0.000312733	0.00413052	-0.561074
ENSMUSG00000026874.11	protein_coding	Hc	2	OTTMUSG00000012274.3	chr2	HAVANA	gene	34873343	34951450	-	-0.241014	8.31286	-4.19632	0.000158098	0.00236557	-0.562043
ENSMUSG00000020190.14	protein_coding	Mknk2	2	OTTMUSG00000054816.2	chr10	HAVANA	gene	80501161	80513946	-	-0.37162	6.42786	-4.09191	0.000216124	0.0030591	-0.565872
ENSMUSG00000058818.14	protein_coding	Pirb	2	OTTMUSG00000020499.1	chr7	HAVANA	gene	3714408	3723390	-	-0.835762	2.12675	-3.80013	0.000511051	0.00623064	-0.574139
ENSMUSG00000030148.16	protein_coding	Clec4a2	2	OTTMUSG00000034576.6	chr6	HAVANA	gene	123083387	123120958	+	-1.2398	0.490234	-3.68937	0.000704493	0.0080897	-0.576848
ENSMUSG00000028064.18	protein_coding	Sema4a	2	OTTMUSG00000021258.5	chr3	HAVANA	gene	88343266	88368489	-	-0.472147	4.60215	-3.97451	0.000306299	0.00406226	-0.586911
ENSMUSG00000025893.9	protein_coding	Kbtbd3	2	OTTMUSG00000061684.1	chr9	HAVANA	gene	4309833	4331732	+	0.866384	3.2008	3.79183	0.000523544	0.00634468	-0.596173
ENSMUSG00000026708.17	protein_coding	Cenpl	2	OTTMUSG00000022157.3	chr1	HAVANA	gene	160898283	160914294	+	-1.19005	0.980892	-3.6813	0.000721065	0.00821387	-0.597231
ENSMUSG00000025823.10	protein_coding	Pdia4	2	OTTMUSG00000057218.1	chr6	HAVANA	gene	47773075	47790364	-	0.407372	7.19344	4.10498	0.000207856	0.00295183	-0.598728
ENSMUSG00000037321.18	protein_coding	Tap1	2	OTTMUSG00000036473.2	chr17	HAVANA	gene	34406527	34416199	+	-0.475858	4.33505	-3.95787	0.000321738	0.00422771	-0.601429
ENSMUSG00000039682.13	protein_coding	Lap3	2	OTTMUSG00000027770.5	chr5	HAVANA	gene	45650716	45670033	+	0.300833	7.22781	4.10808	0.00020594	0.00292786	-0.603942
ENSMUSG00000020926.17	protein_coding	Adam11	2	OTTMUSG00000002992.1	chr11	HAVANA	gene	102652265	102671088	+	-1.26901	0.859576	-3.66819	0.00074881	0.00844005	-0.604584
ENSMUSG00000034855.14	protein_coding	Cxcl10	2	OTTMUSG00000028740.2	chr5	HAVANA	gene	92494497	92496748	-	-1.59436	-0.417389	-3.62685	0.000843183	0.00922961	-0.606097
ENSMUSG00000040249.16	protein_coding	Lrp1	2	OTTMUSG00000031813.2	chr10	HAVANA	gene	127374030	127457017	-	-0.401349	6.19809	-4.08184	0.000222714	0.00313469	-0.608741
ENSMUSG00000052837.8	protein_coding	Junb	2	OTTMUSG00000061397.1	chr8	HAVANA	gene	85701113	85705347	-	-0.384052	5.21488	-4.03365	0.000257053	0.00353323	-0.610717
ENSMUSG00000032249.15	protein_coding	Anp32a	2	OTTMUSG00000033323.3	chr9	HAVANA	gene	62248575	62286094	+	0.421354	7.75434	4.12164	0.00019776	0.00283669	-0.623597
ENSMUSG00000020321.17	protein_coding	Mdh1	2	OTTMUSG00000005249.3	chr11	HAVANA	gene	21506692	21522367	-	0.24212	9.02765	4.18447	0.000163827	0.00243426	-0.623868
ENSMUSG00000069763.4	protein_coding	Tmem100	2	OTTMUSG00000001282.1	chr11	HAVANA	gene	89921174	89927334	+	-1.35668	0.728419	-3.63703	0.000818929	0.00906858	-0.62591
ENSMUSG00000042363.15	protein_coding	Lgalsl	2	OTTMUSG00000005233.1	chr11	HAVANA	gene	20773576	20781056	-	0.669258	3.75105	3.82852	0.000470432	0.00584647	-0.631331
ENSMUSG00000094686.2	protein_coding	Ccl21a	2	OTTMUSG00000006590.1	chr4	HAVANA	gene	42772860	42773993	-	2.91564	0.326227	3.65472	0.000778377	0.00870453	-0.636748
ENSMUSG00000021905.15	protein_coding	Dph3	2	OTTMUSG00000019770.4	chr14	HAVANA	gene	31802523	31807686	-	0.367788	6.20659	4.03841	0.000253445	0.00349487	-0.645
ENSMUSG00000036636.11	protein_coding	Clcn7	1	OTTMUSG00000031166.7	chr17	HAVANA	gene	25352365	25381078	+	-0.582134	3.78951	-3.87683	0.000408394	0.0051712	-0.650504
ENSMUSG00000047261.10	protein_coding	Gap43	2	OTTMUSG00000016275.2	chr16	HAVANA	gene	42068805	42161014	-	2.81012	-0.820477	3.6747	0.00073491	0.00834198	-0.65533
ENSMUSG00000031422.17	protein_coding	Morf4l2	2	OTTMUSG00000018725.3	chrX	HAVANA	gene	135633691	135644439	-	0.433541	5.32582	3.96076	0.000318995	0.00419596	-0.664052
ENSMUSG00000070315.14	lncRNA	4930581F22Rik	2	OTTMUSG00000034714.2	chr9	HAVANA	gene	35028024	35042218	+	-0.48715	5.02249	-3.98424	0.000297606	0.00397572	-0.667372
ENSMUSG00000019917.11	protein_coding	Septin10	2	OTTMUSG00000064563.1	chr10	HAVANA	gene	58977449	59057669	-	-0.905612	2.51506	-3.74902	0.000592884	0.0070581	-0.674212
ENSMUSG00000029223.13	protein_coding	Uchl1	2	OTTMUSG00000042268.3	chr5	HAVANA	gene	66833434	66844577	+	3.40953	-0.440999	3.654	0.000779985	0.00871493	-0.676183
ENSMUSG00000019122.9	protein_coding	Ccl9	2	OTTMUSG00000000998.2	chr11	HAVANA	gene	83463745	83469462	-	0.396004	6.09651	4.01714	0.000269966	0.00367532	-0.680071
ENSMUSG00000028124.16	protein_coding	Gclm	1	OTTMUSG00000021205.7	chr3	HAVANA	gene	122039206	122064381	+	-0.272324	7.14289	-4.09013	0.00021727	0.00306518	-0.683242
ENSMUSG00000042099.17	protein_coding	Kank3	1	OTTMUSG00000037208.2	chr17	HAVANA	gene	34029493	34041892	+	-0.815361	2.52438	-3.77416	0.000551168	0.00664404	-0.684086
ENSMUSG00000023022.15	protein_coding	Lima1	2	OTTMUSG00000036466.3	chr15	HAVANA	gene	99676351	99773337	-	-0.410311	5.47329	-3.99724	0.000286365	0.00386985	-0.700407
ENSMUSG00000063785.13	protein_coding	Utp14a	2	OTTMUSG00000017516.1	chrX	HAVANA	gene	47345739	47371330	+	-0.531296	4.21181	-3.90204	0.000379258	0.00485435	-0.701035
ENSMUSG00000095061.2	protein_coding	E030018B13Rik	2	OTTMUSG00000057935.1	chr7	HAVANA	gene	63566605	63570287	+	2.12224	0.743834	3.58526	0.000949621	0.0101594	-0.702441
ENSMUSG00000029591.15	protein_coding	Ung	2	OTTMUSG00000013709.5	chr5	HAVANA	gene	114268447	114277384	+	-0.546489	3.79396	-3.86912	0.00041773	0.00526282	-0.70453
ENSMUSG00000069662.6	protein_coding	Marcks	2	OTTMUSG00000042361.1	chr10	HAVANA	gene	37009371	37014916	-	-0.561838	3.57646	-3.85904	0.00043026	0.00539949	-0.710547
ENSMUSG00000041134.16	protein_coding	Cyyr1	2	OTTMUSG00000028523.5	chr16	HAVANA	gene	85218421	85350285	-	-1.97125	-0.573905	-3.58028	0.000963208	0.0102535	-0.712452
ENSMUSG00000046532.9	protein_coding	Ar	2	OTTMUSG00000018072.2	chrX	HAVANA	gene	97192375	97366821	+	-0.613108	2.80082	-3.82728	0.000472131	0.00586192	-0.719993
ENSMUSG00000040048.15	protein_coding	Ndufb10	1	OTTMUSG00000029227.3	chr17	HAVANA	gene	24941034	24943452	-	0.263605	9.02204	4.15449	0.000179243	0.00262986	-0.720427
ENSMUSG00000026502.14	protein_coding	Desi2	2	OTTMUSG00000029657.5	chr1	HAVANA	gene	178014983	178084867	+	0.46603	4.69401	3.89498	0.00038721	0.00494136	-0.720894
ENSMUSG00000066170.9	lncRNA	E230001N04Rik	2	OTTMUSG00000042665.2	chr17	HAVANA	gene	28741690	28744372	+	-1.41084	0.560411	-3.61348	0.000876084	0.00951537	-0.721566
ENSMUSG00000027433.6	protein_coding	Xrn2	2	OTTMUSG00000015692.1	chr2	HAVANA	gene	146854916	146919920	+	-0.454461	5.17918	-3.95569	0.000323816	0.00425066	-0.72414
ENSMUSG00000039886.9	protein_coding	Tmem120a	2	OTTMUSG00000029604.4	chr5	HAVANA	gene	135764339	135773302	-	0.311706	7.67614	4.08553	0.000220276	0.00310417	-0.727457
ENSMUSG00000038204.14	protein_coding	Asb10	2	OTTMUSG00000026697.2	chr5	HAVANA	gene	24737695	24745976	-	2.71004	-0.818098	3.6424	0.000806395	0.00896321	-0.7377
ENSMUSG00000028037.14	protein_coding	Ifi44	2	OTTMUSG00000022663.2	chr3	HAVANA	gene	151436559	151455597	-	-1.07848	1.53248	-3.64174	0.000807933	0.00897253	-0.738184
ENSMUSG00000112527.3	lncRNA	Gm35696	2	OTTMUSG00000064430.1	chr10	HAVANA	gene	121342528	121362503	+	2.03926	1.62768	3.57365	0.000981574	0.0103887	-0.738635
ENSMUSG00000060703.13	protein_coding	Cd302	2	OTTMUSG00000012819.1	chr2	HAVANA	gene	60082337	60114832	-	-0.255139	8.87676	-4.15006	0.000181639	0.00265288	-0.741899
ENSMUSG00000069744.8	protein_coding	Psmb3	2	OTTMUSG00000002743.2	chr11	HAVANA	gene	97594225	97604326	+	0.26449	8.25189	4.11406	0.000202291	0.002892	-0.743286
ENSMUSG00000022054.12	protein_coding	Nefm	2	OTTMUSG00000016378.2	chr14	HAVANA	gene	68320039	68362295	-	2.71067	-1.17009	3.63528	0.000823044	0.00909315	-0.75533
ENSMUSG00000041737.9	protein_coding	Tmem45b	2	OTTMUSG00000062879.1	chr9	HAVANA	gene	31337492	31375758	-	-1.62056	0.103657	-3.59185	0.000931931	0.0100202	-0.755969
ENSMUSG00000073705.11	protein_coding	Cenps	2	OTTMUSG00000010953.6	chr4	HAVANA	gene	149211578	149222086	-	-2.54027	-1.40205	-3.58532	0.000949455	0.0101594	-0.756794
ENSMUSG00000030317.9	protein_coding	Timp4	2	OTTMUSG00000056615.4	chr6	HAVANA	gene	115218853	115229166	-	2.81311	-0.758565	3.63135	0.000832366	0.00915674	-0.757552
ENSMUSG00000100335.3	lncRNA	2310008N11Rik	2	OTTMUSG00000046022.2	chr8	HAVANA	gene	27304621	27374408	-	2.83356	-0.424484	3.63067	0.000833995	0.00915897	-0.759282
ENSMUSG00000079197.11	protein_coding	Psme2	2	OTTMUSG00000034667.3	chr14	HAVANA	gene	55824898	55828570	-	-0.325418	6.65458	-4.04389	0.000249352	0.00344583	-0.762549
ENSMUSG00000032330.8	protein_coding	Cox7a2	2	OTTMUSG00000062962.1	chr9	HAVANA	gene	79662643	79667160	-	0.29435	8.84929	4.13154	0.000191989	0.00276628	-0.763824
ENSMUSG00000030218.3	protein_coding	Mgp	2	OTTMUSG00000057425.1	chr6	HAVANA	gene	136849433	136852821	-	2.25673	1.35755	3.5595	0.00102192	0.0107278	-0.764041
ENSMUSG00000023224.13	protein_coding	Serping1	2	OTTMUSG00000013680.2	chr2	HAVANA	gene	84595731	84605788	-	-0.219243	9.69643	-4.17682	0.000167632	0.00248506	-0.765047
ENSMUSG00000092341.6	lncRNA	Malat1	2	OTTMUSG00000037798.2	chr19	HAVANA	gene	5845717	5852706	-	-0.392129	9.44352	-4.16858	0.000171827	0.00253845	-0.776119
ENSMUSG00000120158.1	lncRNA	Gm53533	2	NA	chr9	HAVANA	gene	62568156	62573363	-	2.89932	0.0577586	3.60778	0.00089046	0.00965518	-0.776236
ENSMUSG00000029632.8	protein_coding	Ndufa4	2	OTTMUSG00000057021.1	chr6	HAVANA	gene	11900291	11907496	-	0.210686	10.3304	4.19108	0.00016061	0.00239478	-0.776778
ENSMUSG00000029059.10	protein_coding	Prxl2b	1	OTTMUSG00000010466.3	chr4	HAVANA	gene	154979961	154983592	-	-0.450713	4.77604	-3.94008	0.000339071	0.0044148	-0.781804
ENSMUSG00000020571.14	protein_coding	Pdia6	2	OTTMUSG00000023877.3	chr12	HAVANA	gene	17316546	17334771	+	0.352017	6.94002	4.03244	0.000257979	0.00354217	-0.78293
ENSMUSG00000036813.12	protein_coding	Entpd8	2	OTTMUSG00000011776.2	chr2	HAVANA	gene	24970316	24975728	+	0.391121	6.12769	3.97828	0.000302898	0.00403801	-0.789376
ENSMUSG00000047250.14	protein_coding	Ptgs1	2	OTTMUSG00000012142.2	chr2	HAVANA	gene	36120438	36142284	+	-0.675792	3.13245	-3.8046	0.000504435	0.00616912	-0.789817
ENSMUSG00000029580.15	protein_coding	Actb	2	OTTMUSG00000035960.5	chr5	HAVANA	gene	142888870	142892509	-	-0.30552	8.67853	-4.13355	0.000190839	0.00275485	-0.790388
ENSMUSG00000022016.18	protein_coding	Akap11	2	OTTMUSG00000032614.3	chr14	HAVANA	gene	78729686	78774248	-	0.742862	3.71845	3.76361	0.000568317	0.00681238	-0.791194
ENSMUSG00000003283.16	protein_coding	Hck	2	OTTMUSG00000015777.2	chr2	HAVANA	gene	152950388	152993361	+	-1.07439	1.3794	-3.67627	0.000731599	0.00831174	-0.801673
ENSMUSG00000021094.11	protein_coding	Dhrs7	2	OTTMUSG00000066065.1	chr12	HAVANA	gene	72697127	72711683	-	-0.30582	6.85766	-4.04236	0.000250486	0.00345778	-0.804716
ENSMUSG00000041891.17	protein_coding	Lman1	2	OTTMUSG00000030654.4	chr18	HAVANA	gene	66113809	66155651	-	0.409489	6.94836	4.01846	0.000268907	0.00366479	-0.806287
ENSMUSG00000002111.9	protein_coding	Spi1	2	OTTMUSG00000014371.3	chr2	HAVANA	gene	90912735	90946101	+	-0.836504	2.13347	-3.70495	0.000673523	0.00781799	-0.808798
ENSMUSG00000028410.14	protein_coding	Dnaja1	2	OTTMUSG00000006566.2	chr4	HAVANA	gene	40722150	40737149	+	-0.306492	7.34809	-4.05658	0.000240116	0.00333615	-0.811319
ENSMUSG00000036381.14	protein_coding	P2ry14	2	OTTMUSG00000052404.11	chr3	HAVANA	gene	59021276	59061039	-	1.64183	1.43815	3.5548	0.00103569	0.0108452	-0.814671
ENSMUSG00000021456.9	protein_coding	Fbp2	2	OTTMUSG00000067427.1	chr13	HAVANA	gene	62984691	63006236	-	1.98045	0.87663	3.53411	0.00109837	0.0113809	-0.825397
ENSMUSG00000029468.18	protein_coding	P2rx7	2	OTTMUSG00000026740.3	chr5	HAVANA	gene	122781974	122829495	+	-1.86703	0.152323	-3.53806	0.00108613	0.0112904	-0.833562
ENSMUSG00000027546.16	protein_coding	Atp9a	2	OTTMUSG00000016114.4	chr2	HAVANA	gene	168476358	168584329	-	0.35587	6.1226	3.96411	0.000315858	0.00415896	-0.837787
ENSMUSG00000039089.16	protein_coding	L3mbtl3	2	OTTMUSG00000037127.2	chr10	HAVANA	gene	26150366	26251967	-	1.24109	2.25337	3.59635	0.000920031	0.00993386	-0.84127
ENSMUSG00000031700.12	protein_coding	Gpt2	1	OTTMUSG00000023224.1	chr8	HAVANA	gene	86219205	86254189	+	-0.265157	7.97227	-4.07341	0.000228377	0.00320077	-0.845166
ENSMUSG00000015143.16	protein_coding	Actn1	2	OTTMUSG00000065501.1	chr12	HAVANA	gene	80214321	80307145	-	-0.736037	2.43052	-3.71409	0.000655983	0.00763509	-0.845931
ENSMUSG00000098112.9	protein_coding	Bin2	2	OTTMUSG00000043210.6	chr15	HAVANA	gene	100538958	100567434	-	-0.788148	2.24181	-3.70243	0.000678452	0.00785389	-0.848906
ENSMUSG00000030035.15	protein_coding	Wbp1	2	OTTMUSG00000024274.3	chr6	HAVANA	gene	83096025	83098540	-	-0.479197	4.36441	-3.8736	0.000412281	0.00520951	-0.856812
ENSMUSG00000003208.10	protein_coding	Yju2	2	OTTMUSG00000072323.1	chr17	HAVANA	gene	56266099	56275285	+	-0.719625	3.28844	-3.7401	0.000608425	0.00719904	-0.856948
ENSMUSG00000025980.15	protein_coding	Hspd1	2	OTTMUSG00000021770.4	chr1	HAVANA	gene	55116994	55127402	-	0.315228	8.39667	4.06915	0.000231297	0.00323815	-0.859962
ENSMUSG00000004100.13	protein_coding	Ppan	2	OTTMUSG00000023850.2	chr9	HAVANA	gene	20799471	20803474	+	0.549791	4.21114	3.80415	0.0005051	0.00616912	-0.869966
ENSMUSG00000029189.11	protein_coding	Sel1l3	2	OTTMUSG00000054611.3	chr5	HAVANA	gene	53264425	53371269	-	1.27118	2.57613	3.59442	0.000925133	0.00997217	-0.879079
ENSMUSG00000064080.13	protein_coding	Fbln2	2	OTTMUSG00000022459.3	chr6	HAVANA	gene	91189437	91249522	+	1.59584	1.40011	3.51751	0.00115128	0.011777	-0.879871
ENSMUSG00000074211.5	protein_coding	Sdhaf1	2	OTTMUSG00000022883.3	chr7	HAVANA	gene	30020831	30023320	-	0.539272	4.90059	3.85354	0.000437239	0.00546718	-0.900274
ENSMUSG00000033543.18	protein_coding	Gtf2a2	2	OTTMUSG00000030858.3	chr9	HAVANA	gene	69919832	69930148	+	-0.364015	5.76539	-3.94651	0.000332702	0.00434953	-0.902686
ENSMUSG00000039238.7	protein_coding	Zfp750	2	OTTMUSG00000004675.1	chr11	HAVANA	gene	121401804	121410159	-	0.831434	2.66443	3.64394	0.000802846	0.00893149	-0.905812
ENSMUSG00000039115.14	protein_coding	Itga9	2	OTTMUSG00000033312.2	chr9	HAVANA	gene	118435758	118730071	+	-0.594201	3.74128	-3.7987	0.000513182	0.00625069	-0.906509
ENSMUSG00000032279.12	protein_coding	Idh3a	2	OTTMUSG00000063242.1	chr9	HAVANA	gene	54493618	54511945	+	0.54761	4.53987	3.80594	0.00050247	0.00616912	-0.910798
ENSMUSG00000037523.14	protein_coding	Mavs	1	OTTMUSG00000016041.2	chr2	HAVANA	gene	131075983	131089945	+	-0.490976	4.50131	-3.85103	0.000440462	0.00550064	-0.913792
ENSMUSG00000002748.8	protein_coding	Baz1b	2	OTTMUSG00000017117.3	chr5	HAVANA	gene	135216118	135274983	+	-0.45023	4.90674	-3.87475	0.000410891	0.00519706	-0.915965
ENSMUSG00000027995.11	protein_coding	Tlr2	2	OTTMUSG00000051567.1	chr3	HAVANA	gene	83743579	83749074	-	-0.979342	1.44649	-3.62527	0.000847003	0.00924819	-0.917393
ENSMUSG00000024896.10	protein_coding	Minpp1	2	OTTMUSG00000073983.1	chr19	HAVANA	gene	32463169	32492764	+	0.532262	4.62633	3.80451	0.000504565	0.00616912	-0.922222
ENSMUSG00000115783.3	lncRNA	Bc1	2	OTTMUSG00000070530.1	chr7	HAVANA	gene	144468202	144468374	+	1.2704	1.85056	3.53064	0.00110921	0.0114562	-0.924606
ENSMUSG00000114247.3	lncRNA	Gm32063	2	OTTMUSG00000068570.1	chr13	HAVANA	gene	41389540	41394954	+	0.806154	3.55771	3.67328	0.000737911	0.00836446	-0.925498
ENSMUSG00000043885.15	protein_coding	Slc36a4	2	OTTMUSG00000024294.4	chr9	HAVANA	gene	15621034	15654657	+	1.19673	2.00679	3.56127	0.00101679	0.0106996	-0.927213
ENSMUSG00000101517.8	lncRNA	4732465J04Rik	2	OTTMUSG00000046795.1	chr10	HAVANA	gene	95581939	95633098	+	0.412681	5.42817	3.8825	0.000401652	0.0051003	-0.930305
ENSMUSG00000005251.16	protein_coding	Ripk4	2	OTTMUSG00000019977.2	chr16	HAVANA	gene	97543133	97564987	-	-0.872966	1.79013	-3.62046	0.000858748	0.00935875	-0.939699
ENSMUSG00000050608.12	protein_coding	Micos10	2	OTTMUSG00000009904.2	chr4	HAVANA	gene	138829125	138858424	-	0.319967	8.44752	4.05357	0.000242274	0.00335887	-0.941061
ENSMUSG00000074227.13	protein_coding	Spint2	2	OTTMUSG00000059216.1	chr7	HAVANA	gene	28955748	28981337	-	0.477083	5.26933	3.87023	0.000416375	0.0052509	-0.945072
ENSMUSG00000039217.14	protein_coding	Il18	2	OTTMUSG00000063071.1	chr9	HAVANA	gene	50466127	50493140	+	-0.615713	3.42589	-3.75325	0.000585659	0.00699413	-0.945965
ENSMUSG00000021418.16	protein_coding	Rpp40	2	OTTMUSG00000037298.1	chr13	HAVANA	gene	36077455	36090342	-	0.818022	2.84713	3.64764	0.000794367	0.00884638	-0.950034
ENSMUSG00000022215.7	protein_coding	Fitm1	2	OTTMUSG00000041996.2	chr14	HAVANA	gene	55813074	55814411	+	-0.355904	5.52717	-3.94119	0.000337961	0.00440482	-0.952062
ENSMUSG00000035923.5	protein_coding	Myf6	2	OTTMUSG00000064082.1	chr10	HAVANA	gene	107328714	107330598	-	2.70131	-0.469067	3.53487	0.001096	0.0113654	-0.97455
ENSMUSG00000012114.18	protein_coding	Med15	2	OTTMUSG00000071290.1	chr16	HAVANA	gene	17469072	17550755	-	-0.659478	3.07202	-3.6967	0.00068976	0.0079561	-0.976218
ENSMUSG00000085882.3	lncRNA	2610507I01Rik	2	OTTMUSG00000005781.1	chr11	HAVANA	gene	59087691	59093263	-	0.50928	4.15892	3.76387	0.000567894	0.00681238	-0.977524
ENSMUSG00000000326.14	protein_coding	Comt	2	OTTMUSG00000026238.2	chr16	HAVANA	gene	18225636	18245602	-	-0.258339	9.40084	-4.09039	0.000217103	0.00306518	-0.979772
ENSMUSG00000020810.6	protein_coding	Cygb	2	OTTMUSG00000003946.2	chr11	HAVANA	gene	116536421	116545139	-	-0.500573	4.08328	-3.79261	0.000522358	0.0063384	-0.984042
ENSMUSG00000028996.10	protein_coding	Rbp7	2	OTTMUSG00000010266.3	chr4	HAVANA	gene	149534144	149539435	-	3.07911	-0.550585	3.5185	0.00114804	0.0117533	-0.988465
ENSMUSG00000016940.19	protein_coding	Kctd2	2	OTTMUSG00000003447.2	chr11	HAVANA	gene	115310954	115322100	+	0.476347	4.71222	3.80386	0.000505524	0.00616912	-0.991425
ENSMUSG00000001665.12	protein_coding	Gstt3	2	OTTMUSG00000031847.4	chr10	HAVANA	gene	75609949	75617248	-	-0.384784	6.10366	-3.93111	0.000348154	0.00451475	-0.994892
ENSMUSG00000050856.17	protein_coding	Atp5k	2	OTTMUSG00000028932.2	chr5	HAVANA	gene	108581110	108582314	-	0.277662	9.0843	4.06506	0.000234126	0.00327063	-0.997007
ENSMUSG00000038594.10	protein_coding	Cep85l	2	OTTMUSG00000064643.2	chr10	HAVANA	gene	53149539	53256043	-	-0.729046	3.18594	-3.70039	0.000682454	0.00789311	-0.997852
ENSMUSG00000022548.15	protein_coding	Apod	2	OTTMUSG00000025876.1	chr16	HAVANA	gene	31115010	31133626	-	2.97845	-0.0379619	3.51364	0.00116397	0.0118879	-1.0043
ENSMUSG00000021377.16	protein_coding	Dek	2	OTTMUSG00000024779.3	chr13	HAVANA	gene	47238251	47259677	-	0.427363	5.98919	3.88869	0.00039443	0.00501853	-1.0045
ENSMUSG00000023845.8	protein_coding	Lnpep	2	OTTMUSG00000072024.1	chr17	HAVANA	gene	17741672	17845312	-	-0.642617	3.5912	-3.7295	0.000627393	0.00737797	-1.00605
ENSMUSG00000090622.2	lncRNA	A930033H14Rik	2	OTTMUSG00000035398.1	chr10	HAVANA	gene	69045592	69048928	-	-1.16669	0.733754	-3.53885	0.00108369	0.0112743	-1.00656
ENSMUSG00000051682.16	protein_coding	Treml4	2	OTTMUSG00000028419.2	chr17	HAVANA	gene	48571323	48582388	+	-0.82155	1.95637	-3.62904	0.000837909	0.00919408	-1.00658
ENSMUSG00000038900.18	protein_coding	Rpl12	2	OTTMUSG00000012575.2	chr2	HAVANA	gene	32851571	32855357	+	0.447845	5.87785	3.89277	0.000389727	0.00496854	-1.01008
ENSMUSG00000039981.7	protein_coding	Zc3h12d	2	OTTMUSG00000064254.1	chr10	HAVANA	gene	7708234	7746160	+	1.00107	2.34738	3.58477	0.000950949	0.0101651	-1.01588
ENSMUSG00000031903.8	protein_coding	Pla2g15	2	OTTMUSG00000061943.1	chr8	HAVANA	gene	106877031	106891347	+	-0.589627	3.53112	-3.73873	0.000610839	0.00722067	-1.01717
ENSMUSG00000026547.16	protein_coding	Tagln2	2	OTTMUSG00000021616.3	chr1	HAVANA	gene	172327614	172334947	+	-0.436426	4.71068	-3.83379	0.000463238	0.00576265	-1.02037
ENSMUSG00000030789.10	protein_coding	Itgax	2	OTTMUSG00000058667.1	chr7	HAVANA	gene	127728719	127749829	+	-1.75436	-1.05127	-3.45225	0.00138401	0.0136887	-1.02652
ENSMUSG00000049580.13	protein_coding	Tsku	2	OTTMUSG00000058850.1	chr7	HAVANA	gene	97999875	98010535	-	-0.913806	1.98535	-3.66989	0.000745156	0.00840625	-1.03894
ENSMUSG00000031812.17	protein_coding	Map1lc3b	1	OTTMUSG00000043032.2	chr8	HAVANA	gene	122317100	122325499	+	-0.279092	7.64047	-3.98704	0.000295151	0.00395879	-1.04251
ENSMUSG00000074240.6	protein_coding	Cib3	2	OTTMUSG00000062096.2	chr8	HAVANA	gene	72958179	72966840	-	2.43177	-0.027241	3.44658	0.00140623	0.0138764	-1.05477
ENSMUSG00000030921.18	protein_coding	Trim30a	2	OTTMUSG00000019192.1	chr7	HAVANA	gene	104058232	104114400	-	-0.755691	2.8386	-3.66101	0.000764423	0.00857844	-1.05584
ENSMUSG00000041220.11	protein_coding	Elovl6	2	OTTMUSG00000054039.6	chr3	HAVANA	gene	129326004	129432144	+	0.563717	4.41791	3.7319	0.000623047	0.00733824	-1.05914
ENSMUSG00000006360.12	protein_coding	Crip1	2	OTTMUSG00000052481.1	chr12	HAVANA	gene	113109936	113117499	+	-0.513178	4.22699	-3.79289	0.000521939	0.0063384	-1.06014
ENSMUSG00000039662.17	protein_coding	Icmt	2	OTTMUSG00000010407.4	chr4	HAVANA	gene	152381684	152391578	+	-0.890191	2.01006	-3.57665	0.00097324	0.0103345	-1.0678
ENSMUSG00000003813.16	protein_coding	Rad23a	1	OTTMUSG00000022270.3	chr8	HAVANA	gene	85560648	85567294	-	0.654904	3.92677	3.68422	0.000715034	0.00817418	-1.06785
ENSMUSG00000116284.3	transcribed_processed_pseudogene	Gm3787	2	OTTMUSG00000070653.1	chr15	HAVANA	gene	77253692	77261163	-	0.71927	3.06431	3.67071	0.000743391	0.00839372	-1.07363
ENSMUSG00000033576.13	protein_coding	Apol6	2	OTTMUSG00000032804.3	chr15	HAVANA	gene	76928929	76941306	+	2.84895	-0.298745	3.47162	0.00131059	0.0131346	-1.07577
ENSMUSG00000029650.11	protein_coding	Slc46a3	2	OTTMUSG00000028765.3	chr5	HAVANA	gene	147815247	147831625	-	-0.725205	2.82656	-3.6378	0.000817119	0.00905887	-1.08865
ENSMUSG00000005779.13	protein_coding	Psmb4	2	OTTMUSG00000019673.3	chr3	HAVANA	gene	94791404	94794272	-	0.302018	8.13755	3.98659	0.000295541	0.00395879	-1.09004
ENSMUSG00000023176.10	protein_coding	Cpn2	2	OTTMUSG00000071399.2	chr16	HAVANA	gene	30075196	30086317	-	-0.277745	7.31436	-3.96562	0.000314453	0.00414897	-1.09014
ENSMUSG00000044469.9	protein_coding	Tnfaip8l1	2	OTTMUSG00000035458.2	chr17	HAVANA	gene	56469477	56480955	+	0.392918	6.1669	3.87679	0.000408444	0.0051712	-1.09293
ENSMUSG00000052776.11	protein_coding	Oas1a	2	OTTMUSG00000026831.1	chr5	HAVANA	gene	121034319	121045584	-	-1.42131	0.832681	-3.47014	0.00131607	0.0131689	-1.09412
ENSMUSG00000001750.17	protein_coding	Tcirg1	2	OTTMUSG00000033070.3	chr19	HAVANA	gene	3946050	3957133	-	-0.53847	4.22188	-3.76841	0.000560453	0.00673698	-1.09814
ENSMUSG00000031119.5	protein_coding	Gpc4	2	OTTMUSG00000017330.2	chrX	HAVANA	gene	51141898	51254129	-	-0.557312	3.70666	-3.71721	0.000650094	0.0075803	-1.1005
ENSMUSG00000038876.13	protein_coding	Rnf146	2	OTTMUSG00000028056.3	chr10	HAVANA	gene	29220172	29238438	-	1.881	1.03125	3.4195	0.00151717	0.0146999	-1.10267
ENSMUSG00000078612.10	protein_coding	Fyb2	2	OTTMUSG00000008126.1	chr4	HAVANA	gene	104770653	104874060	+	1.04469	2.32317	3.50269	0.00120056	0.0121954	-1.10513
ENSMUSG00000039982.9	protein_coding	Dtx4	2	OTTMUSG00000073768.1	chr19	HAVANA	gene	12443702	12478818	-	1.14804	2.47034	3.53515	0.00109512	0.0113654	-1.113
ENSMUSG00000028849.18	protein_coding	Map7d1	2	OTTMUSG00000009353.2	chr4	HAVANA	gene	126125960	126150136	-	-0.451891	4.94872	-3.81554	0.000488588	0.00601967	-1.11392
ENSMUSG00000030228.20	protein_coding	Pik3c2g	1	OTTMUSG00000048882.14	chr6	HAVANA	gene	139564219	139915010	+	1.49699	1.57973	3.44269	0.00142169	0.0139859	-1.11707
ENSMUSG00000087382.9	lncRNA	Ctcflos	2	OTTMUSG00000016679.1	chr2	HAVANA	gene	172952577	172980062	+	0.46012	4.63528	3.75216	0.000587525	0.00700339	-1.11746
ENSMUSG00000035493.11	protein_coding	Tgfbi	2	OTTMUSG00000068436.1	chr13	HAVANA	gene	56757336	56787375	+	-0.389868	5.14504	-3.82411	0.000476529	0.0058994	-1.11818
ENSMUSG00000110791.2	TEC	Gm47508	2	OTTMUSG00000063912.1	chr10	HAVANA	gene	34169554	34172569	+	-1.63312	0.0389565	-3.43232	0.00146365	0.0143001	-1.12517
ENSMUSG00000031626.19	protein_coding	Sorbs2	2	OTTMUSG00000034076.5	chr8	HAVANA	gene	45960825	46280943	+	0.696877	3.84764	3.688	0.000707284	0.00811448	-1.1307
ENSMUSG00000015890.3	protein_coding	Amdhd1	2	OTTMUSG00000030967.1	chr10	HAVANA	gene	93359200	93375895	-	0.270568	7.56799	3.94239	0.000336773	0.00439379	-1.13124
ENSMUSG00000025630.9	protein_coding	Hprt	2	OTTMUSG00000017356.2	chrX	HAVANA	gene	52077014	52110536	+	0.417957	5.66575	3.82585	0.000474115	0.00587561	-1.13389
ENSMUSG00000032081.11	protein_coding	Apoc3	2	OTTMUSG00000028703.4	chr9	HAVANA	gene	46144231	46146934	-	0.275733	12.3672	4.15318	0.000179949	0.00263118	-1.13436
ENSMUSG00000096688.2	protein_coding	Mup17	2	OTTMUSG00000007480.1	chr4	HAVANA	gene	61510166	61514108	-	-0.529599	3.26168	-3.74636	0.00059748	0.00708342	-1.1356
ENSMUSG00000025204.11	protein_coding	Ndufb8	2	OTTMUSG00000036225.2	chr19	HAVANA	gene	44537011	44543879	-	0.282224	8.32061	3.98209	0.000299507	0.00399695	-1.13898
ENSMUSG00000035900.19	protein_coding	Gramd4	2	OTTMUSG00000025710.1	chr15	HAVANA	gene	85941896	86021835	+	1.69244	1.17122	3.4102	0.00155718	0.0149746	-1.13931
ENSMUSG00000033721.17	protein_coding	Vav3	2	OTTMUSG00000007363.5	chr3	HAVANA	gene	109247969	109593014	+	-2.44823	-0.913898	-3.41158	0.00155119	0.0149282	-1.1437
ENSMUSG00000001143.14	protein_coding	Lman2l	2	OTTMUSG00000021558.4	chr1	HAVANA	gene	36458952	36484352	-	0.640575	4.34293	3.70843	0.000666801	0.00774696	-1.14403
ENSMUSG00000037847.15	protein_coding	Nmrk1	2	OTTMUSG00000033416.4	chr19	HAVANA	gene	18609314	18629792	+	-0.473437	4.37228	-3.74883	0.000593215	0.0070581	-1.14864
ENSMUSG00000019933.8	protein_coding	Mrln	2	OTTMUSG00000046041.2	chr10	HAVANA	gene	70040494	70055541	+	2.81493	-0.956154	3.45032	0.00139155	0.0137527	-1.15133
ENSMUSG00000029022.19	protein_coding	Miip	2	OTTMUSG00000010653.6	chr4	HAVANA	gene	147945235	147953273	-	-0.713251	3.25868	-3.66183	0.000762622	0.00857316	-1.15463
ENSMUSG00000121106.1	lncRNA	Gm32304	2	NA	chr5	HAVANA	gene	74808372	74818997	+	2.39327	0.128226	3.41397	0.00154083	0.0148507	-1.15653
ENSMUSG00000022827.15	protein_coding	Rabl3	2	OTTMUSG00000025473.1	chr16	HAVANA	gene	37360247	37392747	+	0.833653	2.60552	3.53145	0.00110667	0.0114392	-1.15925
ENSMUSG00000054474.16	protein_coding	Thnsl2	2	OTTMUSG00000034784.4	chr6	HAVANA	gene	71105150	71121423	-	-0.538	4.52208	-3.76928	0.000559039	0.00672629	-1.16166
ENSMUSG00000027533.11	protein_coding	Fabp5	2	OTTMUSG00000029875.1	chr3	HAVANA	gene	10077608	10081667	+	0.955514	3.1689	3.56572	0.00100401	0.0105738	-1.16658
ENSMUSG00000120337.1	lncRNA	Gm57111	2	NA	chr1	HAVANA	gene	67154576	67155686	-	2.42512	0.176344	3.41406	0.00154045	0.0148507	-1.1675
ENSMUSG00000049130.7	protein_coding	C5ar1	2	OTTMUSG00000060709.1	chr7	HAVANA	gene	15980668	15993465	-	-1.39759	0.633015	-3.43367	0.00145814	0.0142571	-1.16847
ENSMUSG00000062380.5	protein_coding	Tubb3	2	OTTMUSG00000027611.2	chr8	HAVANA	gene	124138163	124148754	+	1.75775	0.127964	3.39171	0.00163975	0.0155703	-1.16982
ENSMUSG00000070704.11	protein_coding	Ugt2b36	2	OTTMUSG00000026779.4	chr5	HAVANA	gene	87213786	87240414	-	-0.241399	8.18036	-3.97467	0.00030615	0.00406226	-1.1703
ENSMUSG00000001670.14	protein_coding	Tat	2	OTTMUSG00000026257.2	chr8	HAVANA	gene	110717069	110726435	+	0.232425	8.48919	3.97198	0.0003086	0.00408434	-1.1708
ENSMUSG00000057841.6	protein_coding	Rpl32	2	OTTMUSG00000022927.2	chr6	HAVANA	gene	115782466	115785708	-	0.316875	7.97253	3.95106	0.000328264	0.00429587	-1.17275
ENSMUSG00000071858.5	protein_coding	Gm94	2	OTTMUSG00000073643.1	chr18	HAVANA	gene	43910261	43925943	-	2.71472	-0.87347	3.43555	0.00145047	0.0142037	-1.18737
ENSMUSG00000048826.8	protein_coding	Dact2	2	OTTMUSG00000072204.1	chr17	HAVANA	gene	14415314	14424566	-	0.884155	3.25334	3.55948	0.00102198	0.0107278	-1.19102
ENSMUSG00000060601.14	protein_coding	Nr1h2	2	OTTMUSG00000023074.3	chr7	HAVANA	gene	44199040	44203375	-	-0.552434	4.00014	-3.68707	0.000709186	0.00812904	-1.19358
ENSMUSG00000030647.9	protein_coding	Ndufc2	2	OTTMUSG00000029541.2	chr7	HAVANA	gene	97049210	97057009	+	0.326353	7.04078	3.8922	0.000390377	0.00497188	-1.19626
ENSMUSG00000038147.15	protein_coding	Cd84	2	OTTMUSG00000026928.3	chr1	HAVANA	gene	171667265	171718285	+	-1.02338	1.50948	-3.50807	0.00118245	0.0120478	-1.19827
ENSMUSG00000060216.16	protein_coding	Arrb2	2	OTTMUSG00000006049.7	chr11	HAVANA	gene	70323461	70331654	+	-0.739255	3.0758	-3.6337	0.000826777	0.00911869	-1.20076
ENSMUSG00000023915.6	protein_coding	Tnfrsf21	2	OTTMUSG00000072109.1	chr17	HAVANA	gene	43327446	43400080	+	-1.09825	1.37958	-3.49158	0.00123884	0.0125428	-1.20182
ENSMUSG00000022575.6	protein_coding	Gsdmd	2	OTTMUSG00000070816.2	chr15	HAVANA	gene	75734176	75739257	+	-0.448164	4.7095	-3.76808	0.000560985	0.00673707	-1.20265
ENSMUSG00000119584.1	rRNA	Rn18s-rs5	2	OTTMUSG00000053277.2	chr17	HAVANA	gene	40157244	40159092	+	0.797995	9.3757	3.9918	0.000291021	0.00391627	-1.21243
ENSMUSG00000027248.14	protein_coding	Pdia3	2	OTTMUSG00000015325.3	chr2	HAVANA	gene	121244256	121269168	+	0.444015	7.82161	3.92016	0.000359565	0.00463929	-1.21298
ENSMUSG00000024308.16	protein_coding	Tapbp	2	OTTMUSG00000037070.7	chr17	HAVANA	gene	34134873	34148266	+	-0.359311	6.14607	-3.86707	0.000420253	0.00528942	-1.21692
ENSMUSG00000001095.6	protein_coding	Slc13a2	2	OTTMUSG00000000151.1	chr11	HAVANA	gene	78287913	78313043	-	2.70572	-0.0089956	3.38706	0.00166114	0.0156922	-1.22085
ENSMUSG00000034614.15	protein_coding	Pik3ip1	2	OTTMUSG00000000761.4	chr11	HAVANA	gene	3280401	3292971	+	1.60307	1.05893	3.38101	0.00168938	0.0158889	-1.22275
ENSMUSG00000024302.17	protein_coding	Dtna	2	OTTMUSG00000067208.7	chr18	HAVANA	gene	23548192	23792772	+	2.30631	0.204625	3.37376	0.00172385	0.0161281	-1.22793
ENSMUSG00000037904.15	protein_coding	Ankrd9	2	OTTMUSG00000032940.1	chr12	HAVANA	gene	110941787	110945474	-	1.16832	2.3754	3.46057	0.001352	0.0134798	-1.22948
ENSMUSG00000039601.17	protein_coding	Rcan2	2	OTTMUSG00000070951.1	chr17	HAVANA	gene	44112242	44350407	+	-0.538244	3.64236	-3.69549	0.000692175	0.00797679	-1.22954
ENSMUSG00000059714.14	protein_coding	Flot1	2	OTTMUSG00000037406.2	chr17	HAVANA	gene	36134122	36143683	+	-0.424319	5.45432	-3.81473	0.000489749	0.00602818	-1.23355
ENSMUSG00000001211.16	protein_coding	Agpat3	2	OTTMUSG00000020522.3	chr10	HAVANA	gene	78105012	78188323	-	0.259144	7.80129	3.91703	0.000362897	0.00467759	-1.23815
ENSMUSG00000040998.19	protein_coding	Npnt	2	OTTMUSG00000026534.4	chr3	HAVANA	gene	132587506	132656052	-	2.61143	0.407843	3.38815	0.00165609	0.0156676	-1.2397
ENSMUSG00000085208.5	lncRNA	Brip1os	2	OTTMUSG00000001208.2	chr11	HAVANA	gene	86092137	86195269	+	-0.660842	3.29927	-3.62328	0.000851839	0.00929134	-1.24074
ENSMUSG00000034647.16	protein_coding	Ankrd12	1	OTTMUSG00000023748.3	chr17	HAVANA	gene	66272693	66384084	-	-0.760538	2.39769	-3.53932	0.00108225	0.0112684	-1.24161
ENSMUSG00000034731.12	protein_coding	Dgkh	2	OTTMUSG00000069202.2	chr14	HAVANA	gene	78796190	78970216	-	1.14004	1.8482	3.42395	0.00149841	0.0145511	-1.24642
ENSMUSG00000058056.17	protein_coding	Palld	2	OTTMUSG00000031055.4	chr8	HAVANA	gene	61964467	62355724	-	-0.338449	6.05748	-3.83863	0.00045673	0.0056872	-1.24768
ENSMUSG00000035530.14	protein_coding	Eif1	2	OTTMUSG00000006270.4	chr11	HAVANA	gene	100210711	100212922	+	0.247378	9.21855	3.97377	0.000306969	0.00406695	-1.26475
ENSMUSG00000016637.8	protein_coding	Ift27	2	OTTMUSG00000070722.1	chr15	HAVANA	gene	78043663	78058307	-	-0.474267	3.90125	-3.69273	0.000697708	0.00803065	-1.26493
ENSMUSG00000042031.5	protein_coding	Lce3b	2	OTTMUSG00000051904.1	chr3	HAVANA	gene	92840286	92841404	+	2.63669	-0.830801	3.39716	0.00161498	0.0153693	-1.27112
ENSMUSG00000048706.4	protein_coding	Lurap1l	2	OTTMUSG00000000392.1	chr4	HAVANA	gene	80828883	80873865	+	-0.39925	5.48129	-3.79162	0.000523864	0.00634468	-1.27181
ENSMUSG00000022186.15	protein_coding	Oxct1	2	OTTMUSG00000024748.2	chr15	HAVANA	gene	4055865	4184826	+	0.75931	3.11967	3.55606	0.00103199	0.0108152	-1.27272
ENSMUSG00000028497.13	protein_coding	Hacd4	2	OTTMUSG00000007653.1	chr4	HAVANA	gene	88314381	88357165	-	-1.91374	-0.0255714	-3.3553	0.00181468	0.0167724	-1.27749
ENSMUSG00000110620.2	lncRNA	Gm45733	2	OTTMUSG00000061725.1	chr8	HAVANA	gene	116698374	116698810	-	-1.94093	-0.493137	-3.34597	0.00186232	0.0170653	-1.27956
ENSMUSG00000062937.8	protein_coding	Mtap	2	OTTMUSG00000007694.2	chr4	HAVANA	gene	89055359	89099318	+	0.431643	5.09071	3.73843	0.000611378	0.00722067	-1.28659
ENSMUSG00000029455.15	protein_coding	Aldh2	2	OTTMUSG00000023440.3	chr5	HAVANA	gene	121704090	121731887	-	-0.246327	9.99426	-4.01372	0.000272718	0.00370492	-1.28739
ENSMUSG00000053560.6	protein_coding	Ier2	2	OTTMUSG00000074690.1	chr8	HAVANA	gene	85387960	85389483	-	0.452455	5.19885	3.75221	0.000587428	0.00700339	-1.30299
ENSMUSG00000022769.10	protein_coding	Sdf2l1	2	OTTMUSG00000024838.1	chr16	HAVANA	gene	16948002	16950247	-	0.501956	4.74977	3.69253	0.0006981	0.00803065	-1.30349
ENSMUSG00000107881.2	TEC	Gm44250	2	OTTMUSG00000056905.1	chr6	HAVANA	gene	5216258	5220486	-	-0.441367	4.68304	-3.71571	0.000652921	0.00760635	-1.31237
ENSMUSG00000038132.7	protein_coding	Rbm24	2	OTTMUSG00000067793.1	chr13	HAVANA	gene	46571910	46584571	+	2.72371	0.0803469	3.35173	0.00183278	0.016879	-1.31798
ENSMUSG00000022615.8	protein_coding	Tymp	2	OTTMUSG00000070785.1	chr15	HAVANA	gene	89256134	89261242	-	2.1584	2.63295	3.38278	0.0016811	0.0158225	-1.31802
ENSMUSG00000030047.15	protein_coding	Arhgap25	2	OTTMUSG00000023045.3	chr6	HAVANA	gene	87435527	87510241	-	-1.21161	0.676552	-3.38475	0.00167187	0.0157616	-1.32415
ENSMUSG00000043740.16	protein_coding	B430306N03Rik	2	OTTMUSG00000028420.2	chr17	HAVANA	gene	48623169	48634052	+	-1.14441	0.772795	-3.39762	0.00161289	0.0153608	-1.32519
ENSMUSG00000087107.9	lncRNA	AI662270	2	OTTMUSG00000000924.2	chr11	HAVANA	gene	83114402	83117430	+	-1.56916	-0.148797	-3.33256	0.00193283	0.0175134	-1.33182
ENSMUSG00000069539.12	protein_coding	Scyl2	2	OTTMUSG00000037018.1	chr10	HAVANA	gene	89474583	89522147	-	0.5834	4.06144	3.63864	0.00081516	0.00904497	-1.33195
ENSMUSG00000043924.17	protein_coding	Ncmap	2	OTTMUSG00000009728.2	chr4	HAVANA	gene	135096887	135125538	-	0.977931	1.8671	3.41758	0.00152536	0.0147459	-1.33554
ENSMUSG00000030057.16	protein_coding	Cnbp	2	OTTMUSG00000023465.3	chr6	HAVANA	gene	87819597	87828088	-	0.287606	7.36494	3.85345	0.000437357	0.00546718	-1.35151
ENSMUSG00000072082.8	protein_coding	Ccnf	2	OTTMUSG00000072879.2	chr17	HAVANA	gene	24441172	24470458	-	0.593815	3.89003	3.59219	0.000931041	0.010019	-1.35356
ENSMUSG00000029405.17	protein_coding	G3bp2	2	OTTMUSG00000055584.2	chr5	HAVANA	gene	92200005	92231578	-	0.385978	5.77837	3.74812	0.000594448	0.00706622	-1.36059
ENSMUSG00000014763.9	protein_coding	Fam120b	2	OTTMUSG00000071949.1	chr17	HAVANA	gene	15616464	15653845	+	-0.598581	3.35975	-3.59063	0.000935188	0.0100384	-1.36195
ENSMUSG00000002808.8	protein_coding	Epdr1	2	OTTMUSG00000067318.2	chr13	HAVANA	gene	19775876	19804097	-	3.01238	-0.546606	3.35004	0.00184137	0.0169348	-1.3629
ENSMUSG00000068264.12	protein_coding	Ap5s1	1	OTTMUSG00000016038.13	chr2	HAVANA	gene	131048998	131055434	+	-0.546919	4.05019	-3.65515	0.00077741	0.0087013	-1.36928
ENSMUSG00000000889.9	protein_coding	Dbh	2	OTTMUSG00000011838.1	chr2	HAVANA	gene	27055245	27073212	+	2.95116	-1.0265	3.34679	0.00185809	0.0170509	-1.37313
ENSMUSG00000000628.11	protein_coding	Hk2	1	OTTMUSG00000035991.3	chr6	HAVANA	gene	82702006	82751435	-	1.27924	1.70444	3.3546	0.00181823	0.0167836	-1.37365
ENSMUSG00000032508.9	protein_coding	Myd88	2	OTTMUSG00000016655.3	chr9	HAVANA	gene	119165000	119170477	-	-0.548532	4.16306	-3.65644	0.000774546	0.00867681	-1.38723
ENSMUSG00000039278.11	protein_coding	Pcsk1n	2	OTTMUSG00000018013.1	chrX	HAVANA	gene	7786061	7790649	+	2.53997	-1.18567	3.3434	0.00187563	0.0171628	-1.38847
ENSMUSG00000015804.15	protein_coding	Med28	2	OTTMUSG00000027798.5	chr5	HAVANA	gene	45677571	45686618	+	0.354388	6.03443	3.76183	0.000571268	0.00684136	-1.39544
ENSMUSG00000019797.12	protein_coding	Mtres1	1	OTTMUSG00000032591.4	chr10	HAVANA	gene	43401129	43416990	-	0.408882	5.55343	3.72644	0.000632974	0.00742111	-1.3957
ENSMUSG00000001995.10	protein_coding	Sipa1l2	2	OTTMUSG00000061592.1	chr8	HAVANA	gene	126144802	126296547	-	1.42252	1.4885	3.32299	0.00198477	0.0178909	-1.4013
ENSMUSG00000053063.12	protein_coding	Clec12a	2	OTTMUSG00000026999.4	chr6	HAVANA	gene	129319654	129342266	+	-1.00825	1.76236	-3.4864	0.00125709	0.0126676	-1.40337
ENSMUSG00000018008.9	protein_coding	Cyth4	2	OTTMUSG00000070747.1	chr15	HAVANA	gene	78481247	78506219	+	-0.637362	2.44416	-3.52432	0.00112927	0.0116167	-1.40545
ENSMUSG00000074064.7	protein_coding	Mlycd	2	OTTMUSG00000026334.1	chr8	HAVANA	gene	120121617	120137841	+	0.308442	7.21499	3.82036	0.000481771	0.00594709	-1.41091
ENSMUSG00000063232.17	protein_coding	Serpina11	2	OTTMUSG00000027621.4	chr12	HAVANA	gene	103946502	103956216	-	-0.337519	5.97469	-3.78144	0.000539611	0.00651083	-1.41922
ENSMUSG00000084819.2	lncRNA	Gm11967	2	OTTMUSG00000005102.1	chr11	HAVANA	gene	5865315	5866731	+	-0.981458	1.05929	-3.39032	0.00164609	0.01559	-1.41978
ENSMUSG00000070424.13	protein_coding	Art5	2	OTTMUSG00000022734.3	chr7	HAVANA	gene	101746086	101758696	-	2.6484	-0.393675	3.31599	0.00202356	0.0181287	-1.41981
ENSMUSG00000120133.1	lncRNA	Gm56945	2	NA	chr10	HAVANA	gene	90959268	90960972	+	2.61601	-0.823852	3.3252	0.00197265	0.0178093	-1.42666
ENSMUSG00000017664.17	protein_coding	Slc35c2	1	OTTMUSG00000001172.19	chr2	HAVANA	gene	165118474	165129789	-	-0.524481	4.23191	-3.63581	0.000821799	0.00908721	-1.43453
ENSMUSG00000058594.16	protein_coding	Fbh1	1	OTTMUSG00000011294.3	chr2	HAVANA	gene	11747384	11782393	-	-0.780355	2.69842	-3.49049	0.00124267	0.0125617	-1.4386
ENSMUSG00000074183.4	protein_coding	Gsta1	2	OTTMUSG00000031890.1	chr9	HAVANA	gene	78137938	78149966	+	-1.91761	-1.93084	-3.27498	0.00226579	0.019869	-1.44269
ENSMUSG00000064717.3	snoRNA	Gm24208	3	NA	chr12	ENSEMBL	gene	13213630	13213764	-	-0.740859	2.10403	-3.49441	0.00122898	0.0124528	-1.44637
ENSMUSG00000022462.8	protein_coding	Slc38a2	2	OTTMUSG00000070889.1	chr15	HAVANA	gene	96585273	96597611	-	-0.387885	5.12947	-3.71017	0.000663445	0.00771495	-1.44851
ENSMUSG00000025059.17	protein_coding	Gk	2	OTTMUSG00000017916.1	chrX	HAVANA	gene	84745543	84820425	-	0.320869	6.17803	3.74632	0.00059755	0.00708342	-1.45866
ENSMUSG00000029816.11	protein_coding	Gpnmb	2	OTTMUSG00000057401.1	chr6	HAVANA	gene	49013480	49047863	+	-1.25608	0.257191	-3.33344	0.00192817	0.0174939	-1.46317
ENSMUSG00000028692.15	protein_coding	Akr1a1	2	OTTMUSG00000009532.3	chr4	HAVANA	gene	116493707	116508877	-	-0.224875	9.06772	-3.91242	0.000367857	0.00473201	-1.4659
ENSMUSG00000020642.14	protein_coding	Rnf144a	2	OTTMUSG00000067125.3	chr12	HAVANA	gene	26350963	26465253	-	1.06487	2.59457	3.39031	0.00164615	0.01559	-1.46634
ENSMUSG00000091191.4	TEC	Gm17334	2	OTTMUSG00000074730.1	chr11	HAVANA	gene	53660878	53664021	-	-1.1705	0.751357	-3.33359	0.00192733	0.0174939	-1.46708
ENSMUSG00000005672.13	protein_coding	Kit	2	OTTMUSG00000016671.2	chr5	HAVANA	gene	75735576	75817382	+	-1.6503	0.255159	-3.28252	0.00221928	0.0196021	-1.4689
ENSMUSG00000061983.8	protein_coding	Rps12	2	OTTMUSG00000064263.1	chr10	HAVANA	gene	23661081	23663173	-	0.412738	6.82618	3.78639	0.000531899	0.00642382	-1.47558
ENSMUSG00000019194.16	protein_coding	Scn1b	2	OTTMUSG00000045672.3	chr7	HAVANA	gene	30815949	30826428	-	1.33455	1.78513	3.31755	0.00201482	0.0180883	-1.49793
ENSMUSG00000032238.18	protein_coding	Rora	2	OTTMUSG00000023055.2	chr9	HAVANA	gene	68561068	69295528	+	0.406847	5.63156	3.68313	0.000717279	0.008178	-1.50151
ENSMUSG00000059230.3	protein_coding	Defb4	2	OTTMUSG00000020596.1	chr8	HAVANA	gene	19248722	19251561	+	2.69618	-1.15808	3.28721	0.00219082	0.0193837	-1.50331
ENSMUSG00000023030.17	protein_coding	Slc11a2	2	OTTMUSG00000033264.2	chr15	HAVANA	gene	100285779	100322953	-	-0.521216	4.14246	-3.6166	0.000868283	0.00945463	-1.50395
ENSMUSG00000048498.9	protein_coding	Cd300e	2	OTTMUSG00000003608.1	chr11	HAVANA	gene	114942743	114957500	-	-1.01238	1.12989	-3.35454	0.00181851	0.0167836	-1.51166
ENSMUSG00000041168.11	protein_coding	Lonp1	2	OTTMUSG00000072378.1	chr17	HAVANA	gene	56921297	56933887	-	-0.322895	5.96424	-3.74048	0.000607756	0.00719776	-1.51349
ENSMUSG00000035473.11	protein_coding	Galm	2	OTTMUSG00000031366.1	chr17	HAVANA	gene	80434900	80492530	+	-0.397694	5.16772	-3.68454	0.000714373	0.0081739	-1.51982
ENSMUSG00000029070.10	protein_coding	Mxra8	2	OTTMUSG00000010893.3	chr4	HAVANA	gene	155924137	155928545	+	-0.77057	2.36599	-3.4281	0.00148105	0.0144043	-1.52788
ENSMUSG00000041889.8	protein_coding	Shisa4	2	OTTMUSG00000026808.1	chr1	HAVANA	gene	135298795	135302975	-	2.92289	0.149839	3.26014	0.00236003	0.0205411	-1.53155
ENSMUSG00000027401.10	protein_coding	Tgm3	2	OTTMUSG00000015499.1	chr2	HAVANA	gene	129854269	129892319	+	2.51206	-0.296591	3.26575	0.00232402	0.0202926	-1.53241
ENSMUSG00000006476.20	protein_coding	Nsmf	2	OTTMUSG00000011615.9	chr2	HAVANA	gene	24944367	24952893	+	0.421941	5.43397	3.66449	0.000756818	0.00851536	-1.53345
ENSMUSG00000070811.7	protein_coding	Sult2a2	2	OTTMUSG00000048115.1	chr7	HAVANA	gene	13467430	13513561	+	-0.639298	3.88832	-3.56627	0.00100243	0.0105658	-1.53475
ENSMUSG00000079243.6	protein_coding	Xirp1	2	OTTMUSG00000062520.2	chr9	HAVANA	gene	119842821	119852664	-	2.73229	-0.17149	3.26211	0.00234733	0.0204444	-1.53595
ENSMUSG00000046245.14	protein_coding	Pilra	2	OTTMUSG00000022871.3	chr5	HAVANA	gene	137820214	137834543	-	-0.959423	1.55812	-3.38401	0.00167534	0.0157799	-1.54445
ENSMUSG00000016496.8	protein_coding	Cd274	2	OTTMUSG00000014904.1	chr19	HAVANA	gene	29344855	29365495	+	-1.09059	0.862172	-3.3051	0.00208537	0.0185787	-1.54706
ENSMUSG00000020649.12	protein_coding	Rrm2	2	OTTMUSG00000027512.2	chr12	HAVANA	gene	24758240	24764145	+	-1.13136	1.01136	-3.31229	0.00204433	0.0182867	-1.55003
ENSMUSG00000068250.14	protein_coding	Amn1	2	OTTMUSG00000024377.5	chr6	HAVANA	gene	149058645	149090210	-	-0.666721	2.68681	-3.45435	0.00137587	0.0136187	-1.55393
ENSMUSG00000029344.16	protein_coding	Tpst2	2	OTTMUSG00000024827.5	chr5	HAVANA	gene	112424557	112463227	+	-0.521201	4.42411	-3.60491	0.000897813	0.00972669	-1.55838
ENSMUSG00000021133.10	protein_coding	Susd6	2	OTTMUSG00000065646.1	chr12	HAVANA	gene	80837284	80927609	+	-0.538256	4.24365	-3.58424	0.000952384	0.010172	-1.56339
ENSMUSG00000029272.9	protein_coding	Sult1e1	2	OTTMUSG00000054067.2	chr5	HAVANA	gene	87723828	87739453	-	-0.896487	0.988747	-3.36307	0.00177593	0.0164617	-1.56601
ENSMUSG00000010663.6	protein_coding	Fads1	2	OTTMUSG00000073898.1	chr19	HAVANA	gene	10160252	10174241	+	0.274657	8.91135	3.8559	0.000434234	0.00544404	-1.57255
ENSMUSG00000020473.14	protein_coding	Aebp1	2	OTTMUSG00000005099.1	chr11	HAVANA	gene	5811947	5822088	+	2.21067	0.827929	3.21881	0.00264271	0.0223352	-1.57362
ENSMUSG00000025135.13	protein_coding	Anapc11	2	OTTMUSG00000004083.2	chr11	HAVANA	gene	120489247	120499024	+	0.367472	5.57834	3.67215	0.000740314	0.0083737	-1.57552
ENSMUSG00000021898.17	protein_coding	Asb14	2	OTTMUSG00000035287.7	chr14	HAVANA	gene	26616514	26637215	+	2.59708	-0.688371	3.25302	0.00240663	0.02089	-1.57886
ENSMUSG00000026594.15	protein_coding	Ralgps2	2	OTTMUSG00000049722.3	chr1	HAVANA	gene	156631736	156767196	-	0.562775	4.11708	3.52775	0.00111836	0.0115305	-1.58065
ENSMUSG00000030830.19	protein_coding	Itgal	2	OTTMUSG00000031314.2	chr7	HAVANA	gene	126895432	126934310	+	-0.59129	2.90965	-3.4864	0.00125709	0.0126676	-1.58326
ENSMUSG00000029007.9	protein_coding	Agtrap	2	OTTMUSG00000010935.1	chr4	HAVANA	gene	148161518	148172488	-	-0.790536	2.17947	-3.40545	0.00157801	0.0151183	-1.58403
ENSMUSG00000036622.16	protein_coding	Atp13a2	2	OTTMUSG00000010089.4	chr4	HAVANA	gene	140714184	140734641	+	-0.615373	3.03425	-3.47712	0.00129042	0.0129628	-1.58452
ENSMUSG00000045545.9	protein_coding	Krt14	2	OTTMUSG00000002538.1	chr11	HAVANA	gene	100093988	100098374	-	2.6642	-0.407811	3.24723	0.00244509	0.0211449	-1.58534
ENSMUSG00000032942.15	protein_coding	Ucp3	2	OTTMUSG00000022800.1	chr7	HAVANA	gene	100122197	100135639	+	2.71126	-0.307685	3.24738	0.00244408	0.0211449	-1.58545
ENSMUSG00000089943.2	protein_coding	Ugt1a5	2	OTTMUSG00000020821.1	chr1	HAVANA	gene	88093734	88146719	+	1.90886	1.72375	3.23121	0.0025547	0.0217488	-1.58869
ENSMUSG00000031465.7	protein_coding	Angpt2	2	OTTMUSG00000036075.2	chr8	HAVANA	gene	18740279	18791578	-	-1.76849	-0.943677	-3.21069	0.00270187	0.0227819	-1.5905
ENSMUSG00000045438.13	protein_coding	Cox19	2	OTTMUSG00000023069.3	chr5	HAVANA	gene	139321944	139337173	-	0.393201	5.64239	3.66489	0.000755952	0.00851308	-1.59359
ENSMUSG00000021108.19	protein_coding	Prkch	1	OTTMUSG00000029341.2	chr12	HAVANA	gene	73631570	73824959	+	-1.09659	1.27836	-3.30341	0.00209511	0.0186526	-1.59811
ENSMUSG00000029651.17	protein_coding	Mtus2	2	OTTMUSG00000025701.6	chr5	HAVANA	gene	147894130	148252875	+	1.3658	1.33958	3.24015	0.00249298	0.0213793	-1.59989
ENSMUSG00000041598.8	protein_coding	Cdc42ep4	2	OTTMUSG00000003850.3	chr11	HAVANA	gene	113617676	113642707	-	-0.47528	4.55012	-3.61383	0.000875197	0.00951379	-1.60042
ENSMUSG00000112545.3	lncRNA	1300014J16Rik	2	OTTMUSG00000065547.1	chr12	HAVANA	gene	80162579	80165374	+	1.21663	1.69106	3.27254	0.00228103	0.0199754	-1.60638
ENSMUSG00000021518.5	protein_coding	Ptdss1	2	OTTMUSG00000067884.1	chr13	HAVANA	gene	67080894	67146465	+	-0.403683	4.94902	-3.63682	0.000819408	0.00906858	-1.60652
ENSMUSG00000032561.16	protein_coding	Acpp	1	OTTMUSG00000024988.4	chr9	HAVANA	gene	104165450	104214947	-	-0.961862	1.52276	-3.30935	0.002061	0.0184128	-1.60773
ENSMUSG00000013663.9	protein_coding	Pten	2	OTTMUSG00000021203.1	chr19	HAVANA	gene	32734897	32803560	+	-0.353719	6.04017	-3.69972	0.00068377	0.0078941	-1.61452
ENSMUSG00000038055.13	protein_coding	Dexi	2	OTTMUSG00000021256.2	chr16	HAVANA	gene	10320395	10360918	-	-0.439761	4.30102	-3.57903	0.000966644	0.0102815	-1.62007
ENSMUSG00000015749.13	protein_coding	Anp32e	1	OTTMUSG00000035336.5	chr3	HAVANA	gene	95836558	95854702	+	0.439182	5.22611	3.61459	0.000873296	0.00950117	-1.62366
ENSMUSG00000063787.5	protein_coding	Chchd1	2	OTTMUSG00000068776.1	chr14	HAVANA	gene	20753074	20754493	+	0.427582	5.8975	3.67699	0.000730073	0.00830175	-1.62548
ENSMUSG00000090799.3	protein_coding	Klhl33	2	OTTMUSG00000069114.2	chr14	HAVANA	gene	51126039	51134964	-	2.78148	-0.182853	3.22738	0.00258156	0.0219103	-1.62656
ENSMUSG00000024677.14	protein_coding	Ms4a6b	2	OTTMUSG00000034785.3	chr19	HAVANA	gene	11493876	11508620	+	-0.998849	1.27665	-3.3189	0.00200731	0.0180587	-1.63071
ENSMUSG00000070594.11	protein_coding	Cfhr4	2	OTTMUSG00000050044.3	chr1	HAVANA	gene	139625361	139708981	-	-0.378601	6.41851	-3.71869	0.000647312	0.00755472	-1.63197
ENSMUSG00000026712.4	protein_coding	Mrc1	2	OTTMUSG00000011409.2	chr2	HAVANA	gene	14234203	14336868	+	-0.524165	3.54428	-3.50679	0.00118674	0.0120724	-1.63205
ENSMUSG00000049932.4	protein_coding	H2ax	2	OTTMUSG00000042356.1	chr9	HAVANA	gene	44245991	44247374	+	0.547452	4.20238	3.52202	0.00113667	0.0116554	-1.63781
ENSMUSG00000024395.10	protein_coding	Lims2	2	OTTMUSG00000068541.4	chr18	HAVANA	gene	32055343	32091672	+	-0.390606	5.88166	-3.68338	0.000716769	0.008178	-1.63897
ENSMUSG00000079435.10	protein_coding	Rpl36a	2	OTTMUSG00000019345.3	chrX	HAVANA	gene	133486403	133488811	+	0.389335	8.13568	3.79088	0.000524999	0.00635244	-1.64169
ENSMUSG00000099032.3	protein_coding	Tcf24	2	OTTMUSG00000044905.1	chr1	HAVANA	gene	10030388	10038157	-	1.67487	0.668706	3.19562	0.00281512	0.0234679	-1.64458
ENSMUSG00000067787.11	protein_coding	Blcap	2	OTTMUSG00000016195.4	chr2	HAVANA	gene	157398282	157413194	-	0.575702	3.91038	3.48341	0.00126775	0.012765	-1.64935
ENSMUSG00000073490.12	protein_coding	Ifi207	2	OTTMUSG00000033916.2	chr1	HAVANA	gene	173550993	173569313	-	-0.908537	1.65434	-3.31792	0.00201277	0.0180825	-1.65165
ENSMUSG00000025981.14	protein_coding	Coq10b	2	OTTMUSG00000046967.1	chr1	HAVANA	gene	55091929	55111861	+	-0.650729	3.64823	-3.50681	0.00118667	0.0120724	-1.65639
ENSMUSG00000063171.6	transcribed_processed_pseudogene	Rps4l	2	OTTMUSG00000022508.2	chr6	HAVANA	gene	148256098	148257431	+	0.47418	4.05152	3.52019	0.00114257	0.0117066	-1.65966
ENSMUSG00000035649.18	protein_coding	Zcchc7	2	OTTMUSG00000007140.8	chr4	HAVANA	gene	44755877	44932215	+	-0.556749	3.89531	-3.52751	0.0011191	0.0115305	-1.6614
ENSMUSG00000059183.13	protein_coding	Mtfmt	2	OTTMUSG00000022955.1	chr9	HAVANA	gene	65343064	65360336	+	0.987094	2.44096	3.31693	0.00201829	0.0181067	-1.66163
ENSMUSG00000097290.10	lncRNA	1300002E11Rik	2	OTTMUSG00000060326.4	chr16	HAVANA	gene	21613068	21627790	+	0.579619	4.12858	3.49966	0.00121091	0.0122794	-1.66249
ENSMUSG00000025784.6	protein_coding	Clec3b	2	OTTMUSG00000062841.1	chr9	HAVANA	gene	122980011	122986497	+	2.65815	-0.363125	3.20266	0.00276166	0.0231424	-1.66268
ENSMUSG00000085151.8	lncRNA	1110018N20Rik	2	OTTMUSG00000016210.1	chr2	HAVANA	gene	167030622	167034728	+	-1.66994	-0.514038	-3.18149	0.00292532	0.024198	-1.66447
ENSMUSG00000048217.12	protein_coding	Nags	2	OTTMUSG00000002350.1	chr11	HAVANA	gene	102036339	102040303	+	-0.281802	6.65099	-3.72247	0.000640274	0.00749985	-1.66562
ENSMUSG00000035521.14	protein_coding	Gnptg	3	NA	chr17	ENSEMBL	gene	25452305	25459098	-	-0.505164	4.04881	-3.529	0.00111441	0.0115006	-1.67525
ENSMUSG00000091649.4	protein_coding	Phf11b	2	OTTMUSG00000043571.2	chr14	HAVANA	gene	59558413	59578800	-	-1.5033	0.201357	-3.22231	0.00261758	0.0221373	-1.67571
ENSMUSG00000019874.12	protein_coding	Fabp7	2	OTTMUSG00000035387.1	chr10	HAVANA	gene	57660977	57664546	+	-0.889676	2.1738	-3.36598	0.00176159	0.0163642	-1.6782
ENSMUSG00000019843.15	protein_coding	Fyn	2	OTTMUSG00000034130.3	chr10	HAVANA	gene	39244851	39441377	+	-0.786542	2.48677	-3.3902	0.00164668	0.01559	-1.67878
ENSMUSG00000018865.10	protein_coding	Sult4a1	2	OTTMUSG00000070621.1	chr15	HAVANA	gene	83960298	83989955	-	2.48587	-1.3193	3.20541	0.00274106	0.0229848	-1.68303
ENSMUSG00000120315.1	lncRNA	Gm57455	2	NA	chr2	HAVANA	gene	144007376	144008882	+	2.27414	-0.137141	3.17739	0.00295807	0.0243903	-1.69411
ENSMUSG00000020429.8	protein_coding	Igfbp1	2	OTTMUSG00000005136.1	chr11	HAVANA	gene	7147782	7152546	+	0.464453	5.4158	3.5888	0.000940082	0.0100825	-1.69464
ENSMUSG00000016382.16	protein_coding	Pls3	2	OTTMUSG00000017411.2	chrX	HAVANA	gene	74829260	74918788	-	-0.485629	4.80734	-3.59488	0.000923913	0.00996739	-1.69559
ENSMUSG00000038473.15	protein_coding	Nos1ap	2	OTTMUSG00000029837.10	chr1	HAVANA	gene	170130237	170417430	-	-1.42035	0.502148	-3.22782	0.00257845	0.0219074	-1.71893
ENSMUSG00000072625.2	protein_coding	Gdf2	2	OTTMUSG00000069947.1	chr14	HAVANA	gene	33662996	33669155	+	-0.643956	3.13397	-3.44765	0.00140201	0.0138454	-1.71932
ENSMUSG00000073412.7	protein_coding	Lst1	2	OTTMUSG00000033230.2	chr17	HAVANA	gene	35404071	35407415	-	-0.790885	1.81577	-3.34079	0.00188927	0.0172384	-1.72384
ENSMUSG00000036885.15	protein_coding	Arhgef26	2	OTTMUSG00000031219.7	chr3	HAVANA	gene	62245765	62369642	+	-0.518139	3.47501	-3.48678	0.00125576	0.0126676	-1.72576
ENSMUSG00000024965.10	protein_coding	Fermt3	2	OTTMUSG00000074585.1	chr19	HAVANA	gene	6976326	6996837	-	-0.951046	1.3716	-3.28012	0.00223399	0.0196573	-1.72689
ENSMUSG00000045763.9	protein_coding	Basp1	2	OTTMUSG00000070107.2	chr15	HAVANA	gene	25363363	25413850	-	-0.846457	1.39522	-3.2762	0.0022582	0.0198374	-1.72859
ENSMUSG00000060803.7	protein_coding	Gstp1	2	OTTMUSG00000046062.2	chr19	HAVANA	gene	4085407	4087985	-	-0.350195	5.8672	-3.66101	0.000764428	0.00857844	-1.72985
ENSMUSG00000038403.11	protein_coding	Hjv	2	OTTMUSG00000053135.1	chr3	HAVANA	gene	96432488	96436526	+	0.308574	7.24804	3.71895	0.000646819	0.00755472	-1.73372
ENSMUSG00000079363.8	protein_coding	Gbp4	2	OTTMUSG00000053857.2	chr5	HAVANA	gene	105263633	105287452	-	-1.0723	0.991665	-3.25013	0.00242576	0.0210276	-1.73864
ENSMUSG00000110344.2	protein_coding	Smim36	2	OTTMUSG00000001286.2	chr11	HAVANA	gene	90078509	90142081	+	0.529643	4.2598	3.49973	0.00121067	0.0122794	-1.73949
ENSMUSG00000027366.13	protein_coding	Sppl2a	2	OTTMUSG00000015962.4	chr2	HAVANA	gene	126732311	126775155	-	-0.372475	5.56234	-3.6252	0.000847163	0.00924819	-1.74173
ENSMUSG00000070283.5	protein_coding	Ndufaf3	2	OTTMUSG00000050764.2	chr9	HAVANA	gene	108442736	108444633	-	0.44508	5.19049	3.575	0.000977816	0.010366	-1.74311
ENSMUSG00000020644.10	protein_coding	Id2	2	OTTMUSG00000067091.2	chr12	HAVANA	gene	25143798	25147139	-	0.569734	8.19426	3.74704	0.000596297	0.00708165	-1.7436
ENSMUSG00000057933.11	protein_coding	Gsta2	2	OTTMUSG00000031004.12	chr9	HAVANA	gene	78238300	78263070	-	-0.549363	3.35633	-3.47531	0.00129703	0.0130088	-1.74372
ENSMUSG00000037443.14	protein_coding	Cep85	2	OTTMUSG00000010361.4	chr4	HAVANA	gene	133857169	133914423	-	-0.474579	4.28548	-3.55155	0.0010453	0.010928	-1.74793
ENSMUSG00000009378.5	protein_coding	Slc16a12	2	OTTMUSG00000028405.2	chr19	HAVANA	gene	34645803	34724689	-	-0.630024	4.06297	-3.5103	0.00117502	0.0119816	-1.75585
ENSMUSG00000020023.19	protein_coding	Tmcc3	2	OTTMUSG00000031011.4	chr10	HAVANA	gene	94147811	94426818	+	0.694241	3.21159	3.3591	0.00179564	0.0166204	-1.77121
ENSMUSG00000070473.5	protein_coding	Cldn3	2	OTTMUSG00000022612.1	chr5	HAVANA	gene	135015068	135016326	+	0.318644	7.04947	3.68675	0.000709831	0.00812918	-1.77163
ENSMUSG00000000303.13	protein_coding	Cdh1	2	OTTMUSG00000020588.1	chr8	HAVANA	gene	107329983	107396878	+	1.14211	2.20879	3.20819	0.00272034	0.0228558	-1.777
ENSMUSG00000057143.16	protein_coding	Trim12c	2	OTTMUSG00000019193.3	chr7	HAVANA	gene	103987961	104002569	-	0.820099	2.8945	3.35412	0.00182064	0.0167912	-1.77723
ENSMUSG00000052727.7	protein_coding	Map1b	2	OTTMUSG00000067850.2	chr13	HAVANA	gene	99557954	99653048	-	2.21437	-0.477703	3.13383	0.00332803	0.0267702	-1.78312
ENSMUSG00000045636.17	protein_coding	Mtus1	2	OTTMUSG00000031646.6	chr8	HAVANA	gene	41443951	41586763	-	-0.380743	5.7319	-3.6265	0.000844023	0.00922961	-1.78671
ENSMUSG00000075040.10	protein_coding	Zfp408	2	OTTMUSG00000014301.3	chr2	HAVANA	gene	91474014	91480136	-	-1.23061	1.11173	-3.18807	0.00287346	0.0238458	-1.79087
ENSMUSG00000028028.12	protein_coding	Alpk1	1	OTTMUSG00000031352.6	chr3	HAVANA	gene	127463959	127574176	-	-1.50211	-0.220042	-3.1443	0.00323527	0.0262047	-1.79252
ENSMUSG00000028517.9	protein_coding	Plpp3	2	OTTMUSG00000008128.1	chr4	HAVANA	gene	105014544	105089961	+	-0.261249	7.67304	-3.722	0.000641144	0.00750319	-1.80718
ENSMUSG00000025888.7	protein_coding	Casp1	2	OTTMUSG00000074661.1	chr9	HAVANA	gene	5298508	5307290	+	-1.05409	0.856438	-3.18231	0.00291876	0.0241748	-1.81012
ENSMUSG00000026126.16	protein_coding	Ptpn18	1	OTTMUSG00000049465.6	chr1	HAVANA	gene	34498843	34514814	+	-0.6407	2.67002	-3.37355	0.00172487	0.0161281	-1.81095
ENSMUSG00000001131.12	protein_coding	Timp1	2	OTTMUSG00000017184.1	chrX	HAVANA	gene	20736405	20740974	+	-1.84355	-1.27825	-3.113	0.00352001	0.0279987	-1.81153
ENSMUSG00000004267.17	protein_coding	Eno2	2	OTTMUSG00000022240.6	chr6	HAVANA	gene	124737016	124746636	-	2.39874	-1.02203	3.13507	0.00331693	0.0267312	-1.81179
ENSMUSG00000020935.9	protein_coding	Dcakd	2	OTTMUSG00000003160.5	chr11	HAVANA	gene	102884873	102919159	-	0.519631	4.23317	3.44183	0.00142512	0.014009	-1.81729
ENSMUSG00000030536.11	protein_coding	Iqgap1	2	OTTMUSG00000058690.1	chr7	HAVANA	gene	80361331	80475722	-	-0.690466	3.07053	-3.40549	0.00157783	0.0151183	-1.82099
ENSMUSG00000117679.2	protein_coding	Apbb3	2	OTTMUSG00000073393.1	chr18	HAVANA	gene	36804207	36812419	-	0.513009	4.59786	3.48197	0.00127289	0.0128067	-1.83022
ENSMUSG00000021069.18	protein_coding	Pygl	1	OTTMUSG00000025904.5	chr12	HAVANA	gene	70237585	70278262	-	-0.278723	6.99586	-3.68046	0.000722816	0.00822651	-1.83115
ENSMUSG00000048416.16	protein_coding	Mlf1	1	OTTMUSG00000022658.3	chr3	HAVANA	gene	67281430	67307336	+	1.88153	0.97481	3.1042	0.00360428	0.0285276	-1.8323
ENSMUSG00000020069.17	protein_coding	Hnrnph3	2	OTTMUSG00000030869.2	chr10	HAVANA	gene	62850443	62859996	-	0.442748	4.90858	3.50264	0.00120073	0.0121954	-1.8327
ENSMUSG00000060126.15	protein_coding	Tpt1	2	OTTMUSG00000018220.5	chr14	HAVANA	gene	76082533	76085965	+	0.338376	7.78601	3.70394	0.000675494	0.00783378	-1.84384
ENSMUSG00000061175.13	protein_coding	Fnip2	2	OTTMUSG00000030602.7	chr3	HAVANA	gene	79363281	79475103	-	-0.784808	2.19188	-3.31209	0.00204547	0.0182867	-1.84549
ENSMUSG00000046516.12	protein_coding	Cox17	2	OTTMUSG00000026953.1	chr16	HAVANA	gene	38167353	38182659	+	0.337981	6.4748	3.62867	0.000838791	0.0091959	-1.84581
ENSMUSG00000025510.15	protein_coding	Cd151	2	OTTMUSG00000060219.1	chr7	HAVANA	gene	141047305	141051386	+	-0.368066	5.05595	-3.54978	0.00105056	0.010974	-1.84602
ENSMUSG00000032633.13	protein_coding	Flcn	2	OTTMUSG00000008092.3	chr11	HAVANA	gene	59682234	59700842	-	-0.686245	3.26757	-3.38788	0.00165736	0.0156681	-1.8553
ENSMUSG00000025995.17	protein_coding	Wdr75	2	OTTMUSG00000022347.3	chr1	HAVANA	gene	45834326	45862779	+	0.495398	4.40232	3.46591	0.00133184	0.0132956	-1.85596
ENSMUSG00000070385.13	protein_coding	Ampd1	2	OTTMUSG00000030299.8	chr3	HAVANA	gene	102981330	103007036	+	2.44813	-0.783134	3.11935	0.00346037	0.0276614	-1.85827
ENSMUSG00000022425.17	protein_coding	Enpp2	2	OTTMUSG00000037584.3	chr15	HAVANA	gene	54702297	54816288	-	-0.361396	5.51406	-3.58237	0.00095749	0.010201	-1.85927
ENSMUSG00000051579.11	protein_coding	Tceal8	2	OTTMUSG00000018779.3	chrX	HAVANA	gene	135069733	135073091	-	0.581758	3.97964	3.40288	0.00158939	0.0152046	-1.86001
ENSMUSG00000024672.12	protein_coding	Ms4a7	1	OTTMUSG00000028835.1	chr19	HAVANA	gene	11298403	11313510	-	-1.1755	0.302968	-3.16114	0.00309122	0.0252771	-1.8648
ENSMUSG00000035451.8	protein_coding	Foxa1	2	OTTMUSG00000065491.1	chr12	HAVANA	gene	57587414	57593702	-	0.957503	2.63055	3.24131	0.00248506	0.0213399	-1.87102
ENSMUSG00000028822.12	protein_coding	Tmem50a	2	OTTMUSG00000011093.1	chr4	HAVANA	gene	134625160	134642335	-	-0.302625	6.14056	-3.63196	0.000830908	0.00914854	-1.87107
ENSMUSG00000067071.9	protein_coding	Hes6	2	OTTMUSG00000020919.2	chr1	HAVANA	gene	91339205	91341760	-	-0.354457	5.15999	-3.56627	0.00100243	0.0105658	-1.87197
ENSMUSG00000028127.11	protein_coding	Abcd3	2	OTTMUSG00000031086.4	chr3	HAVANA	gene	121552423	121608951	-	0.253637	8.44325	3.71925	0.000646271	0.00755472	-1.88092
ENSMUSG00000042684.9	protein_coding	Npl	2	OTTMUSG00000049716.1	chr1	HAVANA	gene	153378761	153425791	-	-2.07956	-0.73057	-3.07984	0.00384753	0.030137	-1.88312
ENSMUSG00000109093.2	lncRNA	Gm39079	2	OTTMUSG00000059136.1	chr7	HAVANA	gene	119206904	119242692	-	-0.420587	4.894	-3.52575	0.00112471	0.011579	-1.88854
ENSMUSG00000030341.18	protein_coding	Tnfrsf1a	2	OTTMUSG00000023806.6	chr6	HAVANA	gene	125326325	125339447	+	-0.35027	5.45348	-3.57375	0.000981305	0.0103887	-1.889
ENSMUSG00000019851.9	protein_coding	Perp	2	OTTMUSG00000063685.1	chr10	HAVANA	gene	18720768	18732821	+	0.260444	7.59358	3.67311	0.00073829	0.00836446	-1.8893
ENSMUSG00000011958.18	protein_coding	Bnip2	2	OTTMUSG00000030864.1	chr9	HAVANA	gene	69896748	69915599	+	-0.42483	4.60652	-3.51194	0.00116958	0.0119356	-1.89045
ENSMUSG00000040272.15	protein_coding	Accs	2	OTTMUSG00000014985.10	chr2	HAVANA	gene	93663812	93680288	-	-0.933054	1.46978	-3.20854	0.0027178	0.0228494	-1.89774
ENSMUSG00000055561.10	protein_coding	Spink5	2	OTTMUSG00000016338.2	chr18	HAVANA	gene	44096302	44155568	+	2.40582	-0.0602617	3.07853	0.00386102	0.0302242	-1.89835
ENSMUSG00000028998.7	protein_coding	Tomm7	2	OTTMUSG00000028516.1	chr5	HAVANA	gene	24043942	24049159	-	0.326469	7.35924	3.66013	0.000766361	0.00859262	-1.90529
ENSMUSG00000027796.3	protein_coding	Smad9	2	OTTMUSG00000021206.2	chr3	HAVANA	gene	54663003	54708678	+	2.17229	0.315936	3.07471	0.00390062	0.0304038	-1.90925
ENSMUSG00000023349.15	protein_coding	Clec4n	1	OTTMUSG00000027044.2	chr6	HAVANA	gene	123206802	123223980	+	-0.93608	1.15444	-3.20886	0.00271537	0.022844	-1.91138
ENSMUSG00000018845.15	protein_coding	Unc45b	2	OTTMUSG00000000930.2	chr11	HAVANA	gene	82801376	82834229	+	1.50769	1.51247	3.09073	0.00373686	0.0294499	-1.91198
ENSMUSG00000020448.17	protein_coding	Rnf185	2	OTTMUSG00000005029.2	chr11	HAVANA	gene	3365982	3402363	-	-0.453146	4.26897	-3.45497	0.00137346	0.0136116	-1.92112
ENSMUSG00000085192.2	lncRNA	Gm12195	2	OTTMUSG00000005577.1	chr11	HAVANA	gene	50024909	50025831	-	1.61564	0.945219	3.06801	0.00397112	0.0307858	-1.92144
ENSMUSG00000056228.11	protein_coding	Cars2	2	OTTMUSG00000060753.2	chr8	HAVANA	gene	11563977	11600783	-	0.891285	2.42585	3.21601	0.00266295	0.0224914	-1.92172
ENSMUSG00000038894.8	protein_coding	Irs2	2	OTTMUSG00000059106.1	chr8	HAVANA	gene	11034681	11058458	-	0.620282	4.10421	3.37673	0.00170967	0.0160327	-1.92482
ENSMUSG00000062397.9	protein_coding	Zfp706	2	OTTMUSG00000070419.1	chr15	HAVANA	gene	36997271	37008017	-	0.311507	6.46238	3.59284	0.000929298	0.0100087	-1.92532
ENSMUSG00000020604.14	protein_coding	Arsg	2	OTTMUSG00000003356.1	chr11	HAVANA	gene	109364200	109464156	+	0.550843	4.39751	3.40013	0.00160163	0.0152875	-1.93635
ENSMUSG00000054435.17	protein_coding	Gimap4	1	OTTMUSG00000026892.4	chr6	HAVANA	gene	48661483	48668994	+	-0.615766	3.30309	-3.36316	0.00177547	0.0164617	-1.93735
ENSMUSG00000043931.11	protein_coding	Gimap7	2	OTTMUSG00000026927.3	chr6	HAVANA	gene	48695555	48701570	+	-1.53633	-0.0965552	-3.078	0.00386652	0.0302488	-1.93788
ENSMUSG00000020253.16	protein_coding	Ppm1m	2	OTTMUSG00000033433.4	chr9	HAVANA	gene	106072146	106076945	-	-0.584962	3.21388	-3.36326	0.00177495	0.0164617	-1.94038
ENSMUSG00000028841.15	protein_coding	Cnksr1	2	OTTMUSG00000010566.1	chr4	HAVANA	gene	133955352	133965710	-	2.39946	-0.171882	3.06328	0.0040216	0.0311365	-1.9414
ENSMUSG00000022751.10	protein_coding	Nit2	2	OTTMUSG00000071586.1	chr16	HAVANA	gene	56977028	56987704	-	-0.280633	6.75671	-3.63371	0.00082676	0.00911869	-1.94206
ENSMUSG00000086103.3	lncRNA	Gm11832	2	OTTMUSG00000004522.1	chr4	HAVANA	gene	11611138	11615010	-	1.81517	0.0963179	3.05149	0.00415003	0.0318337	-1.94688
ENSMUSG00000021282.18	protein_coding	Eif5	2	OTTMUSG00000066360.1	chr12	HAVANA	gene	111504450	111513186	+	0.264069	7.6755	3.65278	0.000782726	0.00873794	-1.9496
ENSMUSG00000036957.9	protein_coding	Lrfn3	2	OTTMUSG00000059314.1	chr7	HAVANA	gene	30054914	30062197	-	1.73999	0.963545	3.06188	0.00403664	0.031162	-1.95
ENSMUSG00000058454.16	protein_coding	Dhcr7	2	OTTMUSG00000025933.7	chr7	HAVANA	gene	143376882	143402147	+	0.690474	3.86206	3.33847	0.00190146	0.0173127	-1.95348
ENSMUSG00000048612.17	protein_coding	Myof	2	OTTMUSG00000068082.2	chr19	HAVANA	gene	37887484	38032025	-	-1.5773	-0.184005	-3.08459	0.00379893	0.0298657	-1.95608
ENSMUSG00000028521.18	protein_coding	Slc35d1	2	OTTMUSG00000008067.4	chr4	HAVANA	gene	103027846	103072361	-	-0.339581	5.40312	-3.54333	0.00106999	0.0111588	-1.95724
ENSMUSG00000029561.18	protein_coding	Oasl2	2	OTTMUSG00000014606.3	chr5	HAVANA	gene	115034997	115050295	+	-0.843048	2.06315	-3.24254	0.00247673	0.0213398	-1.95896
ENSMUSG00000039910.11	protein_coding	Cited2	2	OTTMUSG00000065170.2	chr10	HAVANA	gene	17598966	17601422	+	0.683547	3.43991	3.30587	0.00208093	0.0185521	-1.95965
ENSMUSG00000037960.12	protein_coding	Card19	2	OTTMUSG00000066944.1	chr13	HAVANA	gene	49356426	49369513	-	0.603015	3.86488	3.35789	0.00180167	0.0166642	-1.9662
ENSMUSG00000041540.17	protein_coding	Sox5	2	OTTMUSG00000025246.5	chr6	HAVANA	gene	143774151	144727703	-	0.616264	3.74704	3.34211	0.00188237	0.0171999	-1.96915
ENSMUSG00000020290.15	protein_coding	Xpo1	2	OTTMUSG00000005274.4	chr11	HAVANA	gene	23206041	23248249	+	0.570029	4.12773	3.38549	0.00166842	0.0157493	-1.96958
ENSMUSG00000024696.10	protein_coding	Lpxn	2	OTTMUSG00000073769.1	chr19	HAVANA	gene	12773557	12811171	+	-1.28606	0.485134	-3.12548	0.00340375	0.0272767	-1.97137
ENSMUSG00000043461.14	protein_coding	Sptssb	2	OTTMUSG00000051554.1	chr3	HAVANA	gene	69726875	69767273	-	2.33068	-1.23059	3.06264	0.00402849	0.0311365	-1.97492
ENSMUSG00000042419.9	protein_coding	Nfkbil1	2	OTTMUSG00000031450.2	chr17	HAVANA	gene	35439151	35454768	-	-0.906762	1.70337	-3.18965	0.00286115	0.0237898	-1.97568
ENSMUSG00000042647.14	protein_coding	Acad12	2	OTTMUSG00000023497.3	chr5	HAVANA	gene	121734838	121757001	-	0.742082	3.21963	3.27414	0.00227102	0.0199013	-1.98728
ENSMUSG00000065954.12	protein_coding	Tacc1	2	OTTMUSG00000060528.1	chr8	HAVANA	gene	25644568	25746604	-	-0.462426	4.335	-3.43864	0.00143795	0.0141026	-1.98837
ENSMUSG00000047798.16	protein_coding	Cd300lf	2	OTTMUSG00000003642.2	chr11	HAVANA	gene	115007040	115024818	-	-0.81914	1.2141	-3.18899	0.00286633	0.0238021	-1.99152
ENSMUSG00000087090.9	lncRNA	Nctc1	2	OTTMUSG00000018787.1	chr7	HAVANA	gene	142098346	142112337	-	2.44236	-0.702951	3.05316	0.0041316	0.0317234	-1.99345
ENSMUSG00000055538.8	protein_coding	Zcchc24	2	OTTMUSG00000044564.2	chr14	HAVANA	gene	25712066	25769463	-	-0.342259	5.2604	-3.52293	0.00113375	0.011644	-1.99563
ENSMUSG00000058173.13	protein_coding	Smco4	2	OTTMUSG00000062296.2	chr9	HAVANA	gene	15404728	15456556	+	0.502728	4.48276	3.42845	0.00147962	0.0144013	-1.99574
ENSMUSG00000030421.10	protein_coding	Uri1	2	OTTMUSG00000042426.3	chr7	HAVANA	gene	37659417	37722976	-	-0.424202	4.77029	-3.4696	0.00131807	0.0131787	-1.997
ENSMUSG00000032808.3	protein_coding	Cyp2c38	2	OTTMUSG00000028396.1	chr19	HAVANA	gene	39378000	39451519	-	-0.277734	6.53307	-3.59643	0.000919818	0.00993386	-2.00282
ENSMUSG00000057604.10	protein_coding	Lmcd1	2	OTTMUSG00000021202.1	chr6	HAVANA	gene	112250719	112307386	+	2.08745	1.05586	3.0331	0.00435819	0.0330626	-2.01011
ENSMUSG00000054469.15	protein_coding	Lclat1	2	OTTMUSG00000031573.3	chr17	HAVANA	gene	73414980	73550363	+	0.434423	4.99259	3.45894	0.00135822	0.013496	-2.0117
ENSMUSG00000044197.9	protein_coding	Gpr146	2	OTTMUSG00000023071.4	chr5	HAVANA	gene	139363452	139382170	+	0.338627	5.97014	3.53322	0.00110114	0.0114004	-2.01264
ENSMUSG00000021367.9	protein_coding	Edn1	2	OTTMUSG00000067145.1	chr13	HAVANA	gene	42454952	42461466	+	-1.9444	-0.864041	-3.01978	0.00451499	0.0339921	-2.01635
ENSMUSG00000021252.12	protein_coding	Erg28	2	OTTMUSG00000032571.2	chr12	HAVANA	gene	85862222	85871324	-	0.309078	6.16324	3.54558	0.00106316	0.0110966	-2.01754
ENSMUSG00000052155.6	protein_coding	Acvr2a	2	OTTMUSG00000012394.1	chr2	HAVANA	gene	48704121	48793281	+	0.923213	2.38342	3.17527	0.00297512	0.0244837	-2.01978
ENSMUSG00000042540.13	protein_coding	Acot5	2	OTTMUSG00000027615.2	chr12	HAVANA	gene	84116099	84122794	+	2.38475	-0.755773	3.02394	0.00446551	0.0336829	-2.02451
ENSMUSG00000021211.5	protein_coding	Akr1c12	2	OTTMUSG00000027685.3	chr13	HAVANA	gene	4318175	4329432	-	-0.320994	5.52684	-3.52321	0.00113285	0.011644	-2.0295
ENSMUSG00000021948.18	protein_coding	Prkcd	2	OTTMUSG00000025129.6	chr14	HAVANA	gene	30317311	30348167	-	-0.654222	2.3007	-3.24149	0.00248383	0.0213399	-2.035
ENSMUSG00000092364.3	lncRNA	Gm20476	2	OTTMUSG00000037677.2	chr7	HAVANA	gene	100966931	100975438	-	-1.9421	-1.71496	-3.01137	0.00461674	0.034498	-2.03538
ENSMUSG00000025492.7	protein_coding	Ifitm3	2	OTTMUSG00000037675.1	chr7	HAVANA	gene	140589499	140590683	-	-0.226953	9.61469	-3.72902	0.000628253	0.00737924	-2.03858
ENSMUSG00000026678.11	protein_coding	Rgs5	2	OTTMUSG00000020901.2	chr1	HAVANA	gene	169483070	169523382	+	-0.43982	4.04918	-3.40622	0.00157459	0.0151183	-2.04101
ENSMUSG00000033377.15	protein_coding	Palmd	2	OTTMUSG00000029790.3	chr3	HAVANA	gene	116711907	116762636	-	0.51132	4.89026	3.42962	0.00147475	0.0143648	-2.04167
ENSMUSG00000086507.2	lncRNA	Adap2os	2	OTTMUSG00000000217.1	chr11	HAVANA	gene	80049687	80068455	-	-0.808807	3.4144	-3.33355	0.00192753	0.0174939	-2.04226
ENSMUSG00000028071.13	protein_coding	Sh2d2a	2	OTTMUSG00000051868.1	chr3	HAVANA	gene	87754062	87763029	+	-1.43376	-0.476701	-3.03157	0.00437596	0.033137	-2.04279
ENSMUSG00000071637.6	protein_coding	Cebpd	2	OTTMUSG00000060220.1	chr16	HAVANA	gene	15705150	15708895	+	-0.516182	3.5686	-3.37877	0.00169996	0.0159533	-2.0455
ENSMUSG00000002265.18	protein_coding	Peg3	2	OTTMUSG00000022283.4	chr7	HAVANA	gene	6706891	6733430	-	1.20093	2.29883	3.11617	0.00349016	0.0278476	-2.04947
ENSMUSG00000120996.1	lncRNA	Gm56817	2	NA	chr3	HAVANA	gene	127582505	127583896	-	-1.22105	0.407849	-3.09488	0.00369558	0.0291962	-2.04947
ENSMUSG00000043833.8	lncRNA	2900005J15Rik	2	OTTMUSG00000023556.1	chr5	HAVANA	gene	25305929	25315107	+	-0.79007	2.14645	-3.21016	0.00270578	0.0227932	-2.05067
ENSMUSG00000015653.14	protein_coding	Steap2	2	OTTMUSG00000021588.5	chr5	HAVANA	gene	5714829	5744578	-	0.874408	1.99956	3.13731	0.00329688	0.0266197	-2.05362
ENSMUSG00000053613.7	lncRNA	Notumos	2	OTTMUSG00000004079.1	chr11	HAVANA	gene	120549983	120552641	+	1.51602	1.42764	3.04189	0.0042575	0.0324957	-2.05421
ENSMUSG00000022010.20	protein_coding	Tsc22d1	2	OTTMUSG00000026106.6	chr14	HAVANA	gene	76652401	76745205	+	0.410292	5.32751	3.46047	0.00135239	0.0134798	-2.05428
ENSMUSG00000074272.11	protein_coding	Ceacam1	2	OTTMUSG00000058252.2	chr7	HAVANA	gene	25161132	25177028	-	0.3023	7.10196	3.57683	0.000972739	0.0103345	-2.05589
ENSMUSG00000066196.12	protein_coding	Spag8	2	OTTMUSG00000007020.5	chr4	HAVANA	gene	43651335	43653594	-	-1.11614	0.429572	-3.07636	0.00388346	0.030326	-2.05617
ENSMUSG00000000290.14	protein_coding	Itgb2	2	OTTMUSG00000019985.4	chr10	HAVANA	gene	77366086	77401542	+	-0.954253	1.55106	-3.19506	0.00281937	0.023488	-2.05783
ENSMUSG00000035202.9	protein_coding	Lars2	2	OTTMUSG00000062845.1	chr9	HAVANA	gene	123195992	123291731	+	-0.768504	3.8672	-3.37006	0.0017417	0.01625	-2.059
ENSMUSG00000046753.11	protein_coding	Ccdc66	2	OTTMUSG00000068764.1	chr14	HAVANA	gene	27203047	27230417	-	1.38481	1.93897	3.06267	0.00402812	0.0311365	-2.06409
ENSMUSG00000037266.19	protein_coding	Rsrp1	2	OTTMUSG00000011095.3	chr4	HAVANA	gene	134650903	134654982	+	-0.293906	7.50025	-3.62666	0.000843632	0.00922961	-2.0647
ENSMUSG00000050244.10	protein_coding	Heatr1	2	OTTMUSG00000066553.1	chr13	HAVANA	gene	12409908	12455170	+	-0.474295	3.78945	-3.37628	0.00171179	0.0160409	-2.06976
ENSMUSG00000033256.15	protein_coding	Shf	1	OTTMUSG00000015613.4	chr2	HAVANA	gene	122179373	122199643	-	0.991105	2.09529	3.12063	0.00344848	0.0275835	-2.07152
ENSMUSG00000020267.7	protein_coding	Hint1	2	OTTMUSG00000005678.2	chr11	HAVANA	gene	54757209	54761327	+	0.239015	9.51472	3.70293	0.000677479	0.00784971	-2.07569
ENSMUSG00000120294.1	lncRNA	Gm32840	2	NA	chr15	HAVANA	gene	96942039	97005141	+	-1.49121	0.144617	-3.02677	0.00443202	0.0334696	-2.07883
ENSMUSG00000014353.16	protein_coding	Tmem87b	2	OTTMUSG00000015355.3	chr2	HAVANA	gene	128660038	128696181	+	-0.428526	4.77927	-3.44294	0.00142069	0.0139859	-2.08127
ENSMUSG00000019579.14	protein_coding	Mydgf	2	OTTMUSG00000028476.2	chr17	HAVANA	gene	56482744	56490920	-	0.303569	6.95533	3.5727	0.000984245	0.0104084	-2.08228
ENSMUSG00000027868.12	protein_coding	Tbx15	2	OTTMUSG00000006867.4	chr3	HAVANA	gene	99147697	99261575	+	2.3265	-0.553056	3.00921	0.00464321	0.0345763	-2.08355
ENSMUSG00000006442.11	protein_coding	Srm	2	OTTMUSG00000010928.3	chr4	HAVANA	gene	148675960	148679450	+	-0.466999	4.74656	-3.43402	0.00145671	0.014254	-2.0847
ENSMUSG00000030956.16	protein_coding	Fam53b	2	OTTMUSG00000023048.15	chr7	HAVANA	gene	132313811	132415615	-	0.926368	2.16898	3.13685	0.00330097	0.0266204	-2.08648
ENSMUSG00000046598.16	protein_coding	Bdh1	2	OTTMUSG00000026185.3	chr16	HAVANA	gene	31241098	31277719	+	0.277659	7.18413	3.59095	0.000934328	0.0100376	-2.09192
ENSMUSG00000021200.15	protein_coding	Asb2	1	OTTMUSG00000023083.3	chr12	HAVANA	gene	103287401	103322260	-	1.4972	1.44645	3.01582	0.00456262	0.0342744	-2.09355
ENSMUSG00000017300.10	protein_coding	Tnnc2	2	OTTMUSG00000001103.2	chr2	HAVANA	gene	164619081	164621887	-	2.47115	-0.225653	2.98859	0.0049034	0.0361365	-2.09808
ENSMUSG00000021178.10	protein_coding	Psmc1	2	OTTMUSG00000066028.1	chr12	HAVANA	gene	100076413	100089664	+	0.276692	7.63787	3.59967	0.000911362	0.00985684	-2.10012
ENSMUSG00000068101.12	protein_coding	Cenpm	2	OTTMUSG00000070937.1	chr15	HAVANA	gene	82117980	82128949	-	0.841347	2.87244	3.20631	0.00273433	0.0229433	-2.10133
ENSMUSG00000078695.9	protein_coding	Cisd3	2	OTTMUSG00000002748.2	chr11	HAVANA	gene	97576652	97579447	+	0.295594	6.98301	3.56001	0.00102044	0.0107278	-2.10175
ENSMUSG00000029925.14	protein_coding	Tbxas1	2	OTTMUSG00000034254.2	chr6	HAVANA	gene	38852338	39061519	+	-0.837852	1.23905	-3.15601	0.0031345	0.0255839	-2.10178
ENSMUSG00000037151.9	protein_coding	Lrrc20	2	OTTMUSG00000064909.2	chr10	HAVANA	gene	61311580	61418570	+	0.995827	2.18007	3.11115	0.00353757	0.028121	-2.10321
ENSMUSG00000087403.10	protein_coding	Kantr	2	OTTMUSG00000019703.3	chrX	HAVANA	gene	151077824	151110491	-	2.26183	-0.218686	2.99184	0.00486147	0.0358687	-2.10435
ENSMUSG00000002458.14	protein_coding	Rgs19	2	OTTMUSG00000016814.2	chr2	HAVANA	gene	181330212	181335770	-	-0.995628	1.43804	-3.10551	0.00359159	0.0284447	-2.10658
ENSMUSG00000020458.17	protein_coding	Rtn4	2	OTTMUSG00000005336.1	chr11	HAVANA	gene	29642947	29694331	+	-0.279799	6.95983	-3.57533	0.000976896	0.0103648	-2.1071
ENSMUSG00000055200.8	protein_coding	Sertad3	2	OTTMUSG00000058610.1	chr7	HAVANA	gene	27173193	27176789	+	0.907374	2.53413	3.17309	0.00299273	0.0245657	-2.11064
ENSMUSG00000022100.15	protein_coding	Xpo7	2	OTTMUSG00000069191.1	chr14	HAVANA	gene	70891686	71004068	-	-0.432546	4.25036	-3.38469	0.00167216	0.0157616	-2.11129
ENSMUSG00000121092.1	lncRNA	Gm56862	2	NA	chr8	HAVANA	gene	129231424	129231957	+	-0.576936	3.02832	-3.29077	0.00216942	0.0192341	-2.11292
ENSMUSG00000025347.5	protein_coding	Mettl7b	2	OTTMUSG00000065160.1	chr10	HAVANA	gene	128794143	128796857	-	0.199944	9.14134	3.67284	0.000738845	0.00836446	-2.11552
ENSMUSG00000046841.6	protein_coding	Ckap4	2	OTTMUSG00000063492.1	chr10	HAVANA	gene	84362169	84369926	-	-1.34246	0.665197	-3.00932	0.00464192	0.0345763	-2.11586
ENSMUSG00000021947.12	protein_coding	Cryl1	2	OTTMUSG00000068979.1	chr14	HAVANA	gene	57512450	57635986	-	-0.530279	3.32787	-3.32279	0.00198587	0.0178909	-2.11632
ENSMUSG00000087141.2	protein_coding	Plcxd2	2	OTTMUSG00000024723.1	chr16	HAVANA	gene	45779626	45830581	-	0.507886	4.24426	3.34182	0.00188386	0.0172012	-2.11941
ENSMUSG00000120807.1	lncRNA	Gm36629	2	NA	chr19	HAVANA	gene	8896972	8899244	-	1.78697	0.687995	2.97411	0.00509415	0.0371372	-2.12079
ENSMUSG00000022610.11	protein_coding	Mapk12	2	OTTMUSG00000070738.1	chr15	HAVANA	gene	89014787	89024906	-	0.507294	3.90176	3.33892	0.00189908	0.0173033	-2.12328
ENSMUSG00000038415.11	protein_coding	Foxq1	2	OTTMUSG00000000723.2	chr13	HAVANA	gene	31740117	31744959	+	0.482245	4.24543	3.35312	0.0018257	0.0168258	-2.13432
ENSMUSG00000021290.7	protein_coding	Atp5mpl	2	OTTMUSG00000066402.1	chr12	HAVANA	gene	111927809	111933411	-	0.240255	7.97836	3.60875	0.000888002	0.00963666	-2.13496
ENSMUSG00000057609.7	protein_coding	Lce1a1	2	OTTMUSG00000051846.1	chr3	HAVANA	gene	92553842	92555614	-	2.55087	-0.994131	2.97867	0.00503326	0.0368188	-2.1423
ENSMUSG00000119132.1	snRNA	Gm24407	3	NA	chr5	ENSEMBL	gene	115628313	115628453	+	-1.16084	-0.528007	-3.03904	0.00428995	0.0326463	-2.14359
ENSMUSG00000029219.11	protein_coding	Slc10a4	2	OTTMUSG00000026748.3	chr5	HAVANA	gene	73164226	73170298	+	2.47308	-1.29564	2.97459	0.00508762	0.0371318	-2.14723
ENSMUSG00000030409.17	protein_coding	Dmpk	1	OTTMUSG00000024656.2	chr7	HAVANA	gene	18817774	18827746	+	-0.485928	3.95372	-3.36043	0.00178899	0.0165708	-2.14748
ENSMUSG00000038233.11	protein_coding	Gask1a	2	OTTMUSG00000062694.2	chr9	HAVANA	gene	121780054	121809275	+	2.03358	0.51416	2.95845	0.00530822	0.0383278	-2.14753
ENSMUSG00000039208.16	protein_coding	Metrnl	2	OTTMUSG00000007591.2	chr11	HAVANA	gene	121592370	121607132	+	-0.645222	2.95166	-3.25663	0.00238289	0.020712	-2.14756
ENSMUSG00000099034.9	transcribed_unitary_pseudogene	2810039B14Rik	2	OTTMUSG00000044932.1	chr15	HAVANA	gene	75513978	75525492	+	1.27518	0.960918	3.01351	0.00459071	0.0343848	-2.14851
ENSMUSG00000007872.4	protein_coding	Id3	2	OTTMUSG00000009864.2	chr4	HAVANA	gene	135870808	135873066	+	0.411227	6.02365	3.48726	0.00125407	0.012667	-2.15007
ENSMUSG00000037152.12	protein_coding	Ndufc1	2	OTTMUSG00000022022.5	chr3	HAVANA	gene	51312098	51316409	-	0.255183	8.53967	3.63274	0.000829065	0.00913608	-2.15021
ENSMUSG00000019699.17	protein_coding	Akt3	2	OTTMUSG00000020798.3	chr1	HAVANA	gene	176847639	177085769	-	-0.955061	1.96978	-3.13411	0.00332552	0.0267668	-2.15335
ENSMUSG00000025579.15	protein_coding	Gaa	2	OTTMUSG00000003997.2	chr11	HAVANA	gene	119158713	119176280	+	0.350634	5.78077	3.46644	0.00132986	0.0132862	-2.15582
ENSMUSG00000027602.10	protein_coding	Map1lc3a	2	OTTMUSG00000016007.1	chr2	HAVANA	gene	155118217	155119993	+	0.340873	6.80644	3.53194	0.00110514	0.0114325	-2.15711
ENSMUSG00000107000.2	TEC	Gm43481	2	OTTMUSG00000055675.1	chr5	HAVANA	gene	134295919	134299590	-	-1.60781	0.385472	-2.988	0.00491102	0.036172	-2.15723
ENSMUSG00000097379.3	lncRNA	Gm26873	2	OTTMUSG00000072033.1	chr17	HAVANA	gene	17610205	17632255	-	-2.16151	-1.4092	-2.9523	0.00539465	0.0387452	-2.15894
ENSMUSG00000071654.7	protein_coding	Uqcc3	2	OTTMUSG00000074541.1	chr19	HAVANA	gene	8857378	8858287	-	0.305115	7.3258	3.56956	0.000993076	0.0104931	-2.15898
ENSMUSG00000041362.18	protein_coding	Shtn1	2	OTTMUSG00000074371.1	chr19	HAVANA	gene	58961788	59064532	-	0.441972	5.12401	3.40133	0.00159626	0.015259	-2.16451
ENSMUSG00000099061.3	lncRNA	Gm28050	2	OTTMUSG00000044447.1	chr5	HAVANA	gene	106648759	106722589	-	2.65928	-0.224947	2.95688	0.00533022	0.0384375	-2.1692
ENSMUSG00000025494.9	protein_coding	Sigirr	2	OTTMUSG00000060386.1	chr7	HAVANA	gene	140671088	140680485	-	-0.386207	4.7931	-3.41838	0.00152196	0.0147352	-2.17359
ENSMUSG00000022901.14	protein_coding	Cd86	2	OTTMUSG00000028661.4	chr16	HAVANA	gene	36424231	36486443	-	-1.04076	0.952876	-3.05382	0.00412433	0.0316865	-2.17774
ENSMUSG00000038754.6	protein_coding	Elovl3	2	OTTMUSG00000023197.3	chr19	HAVANA	gene	46120336	46124133	+	0.905869	2.52212	3.11895	0.00346413	0.0276743	-2.17835
ENSMUSG00000112023.2	protein_coding	Lilrb4b	2	OTTMUSG00000016502.6	chr10	HAVANA	gene	51356728	51362799	+	-0.756073	1.36234	-3.14758	0.0032067	0.026072	-2.1813
ENSMUSG00000002897.6	protein_coding	Il17ra	2	OTTMUSG00000056821.1	chr6	HAVANA	gene	120440208	120464520	+	-0.523153	3.4949	-3.30234	0.00210129	0.0186947	-2.182
ENSMUSG00000018509.9	protein_coding	Cenpv	2	OTTMUSG00000005860.2	chr11	HAVANA	gene	62415772	62430087	-	0.309866	5.94132	3.47115	0.00131233	0.0131417	-2.18329
ENSMUSG00000006435.17	protein_coding	Neurl1a	2	OTTMUSG00000074299.1	chr19	HAVANA	gene	47167259	47247880	+	2.02023	0.0813459	2.93798	0.00560087	0.0398581	-2.19005
ENSMUSG00000028128.14	protein_coding	F3	2	OTTMUSG00000052233.1	chr3	HAVANA	gene	121517186	121528697	+	1.48102	0.56177	2.94652	0.00547706	0.0391724	-2.19385
ENSMUSG00000071415.7	protein_coding	Rpl23	2	OTTMUSG00000002776.3	chr11	HAVANA	gene	97668353	97673263	-	0.402351	7.94134	3.5835	0.000954415	0.0101767	-2.19607
ENSMUSG00000034880.8	protein_coding	Mrpl34	2	OTTMUSG00000062156.1	chr8	HAVANA	gene	71917603	71918391	+	0.369321	7.16692	3.54164	0.00107513	0.0112034	-2.19681
ENSMUSG00000061787.16	protein_coding	Rps17	2	OTTMUSG00000022965.2	chr7	HAVANA	gene	80992480	80995002	-	0.357815	7.39078	3.55634	0.00103116	0.0108152	-2.19948
ENSMUSG00000028271.10	protein_coding	Gtf2b	2	OTTMUSG00000054080.1	chr3	HAVANA	gene	142470806	142489367	+	0.557259	3.96798	3.28032	0.00223277	0.0196573	-2.20024
ENSMUSG00000020689.5	protein_coding	Itgb3	2	OTTMUSG00000003177.2	chr11	HAVANA	gene	104498826	104561302	+	-0.790991	1.78628	-3.12936	0.00336839	0.027044	-2.20032
ENSMUSG00000071551.14	protein_coding	Akr1c19	2	OTTMUSG00000027684.4	chr13	HAVANA	gene	4278699	4302842	+	-0.357345	5.40387	-3.45481	0.00137409	0.0136116	-2.20066
ENSMUSG00000009394.14	protein_coding	Syn2	2	OTTMUSG00000056610.7	chr6	HAVANA	gene	115111863	115258967	+	2.48091	-1.10682	2.95047	0.00542059	0.0388552	-2.20106
ENSMUSG00000021420.14	protein_coding	Fars2	2	OTTMUSG00000068046.8	chr13	HAVANA	gene	36301395	36910254	+	-0.385577	5.00299	-3.4149	0.00153685	0.0148346	-2.20414
ENSMUSG00000018819.11	protein_coding	Lsp1	2	OTTMUSG00000018784.4	chr7	HAVANA	gene	142014546	142048604	+	-0.653903	2.83127	-3.22729	0.0025822	0.0219103	-2.2053
ENSMUSG00000053318.8	protein_coding	Slamf8	2	OTTMUSG00000050153.1	chr1	HAVANA	gene	172409325	172418135	-	-1.10437	0.0178041	-3.00924	0.0046429	0.0345763	-2.20604
ENSMUSG00000021400.9	protein_coding	Wrnip1	2	OTTMUSG00000000693.3	chr13	HAVANA	gene	32986021	33006592	+	0.440096	5.23058	3.39242	0.0016365	0.015551	-2.20673
ENSMUSG00000099707.8	lncRNA	Gm8883	2	OTTMUSG00000049062.1	chr1	HAVANA	gene	71927035	71930757	+	-0.33108	5.27853	-3.4447	0.00141368	0.0139285	-2.21232
ENSMUSG00000020709.16	protein_coding	Adap2	2	OTTMUSG00000000213.2	chr11	HAVANA	gene	80044931	80069784	+	-0.584193	3.56183	-3.28239	0.00222009	0.0196021	-2.21509
ENSMUSG00000039699.15	protein_coding	Batf2	2	OTTMUSG00000018629.2	chr19	HAVANA	gene	6191013	6222506	+	-2.0345	-0.821129	-2.92791	0.00575035	0.0406738	-2.21538
ENSMUSG00000025351.15	protein_coding	Cd63	2	OTTMUSG00000065158.1	chr10	HAVANA	gene	128736858	128748691	+	-0.376738	5.26733	-3.42971	0.00147442	0.0143648	-2.22009
ENSMUSG00000026873.10	protein_coding	Phf19	2	OTTMUSG00000012270.3	chr2	HAVANA	gene	34783769	34804038	-	-2.11578	-0.866421	-2.92309	0.00582319	0.0410759	-2.22206
ENSMUSG00000021999.10	protein_coding	Cpb2	2	OTTMUSG00000069351.1	chr14	HAVANA	gene	75479727	75520995	+	-0.219477	8.36647	-3.6025	0.000904015	0.00978562	-2.22763
ENSMUSG00000021025.9	protein_coding	Nfkbia	2	OTTMUSG00000065449.1	chr12	HAVANA	gene	55536195	55539432	-	-0.306282	6.52553	-3.51472	0.00116039	0.0118607	-2.23025
ENSMUSG00000032363.16	protein_coding	Adamts7	2	OTTMUSG00000025854.4	chr9	HAVANA	gene	90045122	90090124	+	1.18049	1.39714	3.00976	0.00463644	0.0345763	-2.23067
ENSMUSG00000090264.2	protein_coding	Eif4ebp3	2	OTTMUSG00000033201.1	chr18	HAVANA	gene	36797113	36798970	+	1.83888	0.845556	2.91937	0.00588012	0.0413698	-2.23092
ENSMUSG00000070780.12	protein_coding	Rbm47	2	OTTMUSG00000022238.6	chr5	HAVANA	gene	66173892	66330461	-	-0.393039	5.89321	-3.47754	0.00128889	0.0129576	-2.23092
ENSMUSG00000028931.13	protein_coding	Kcnab2	2	OTTMUSG00000033817.6	chr4	HAVANA	gene	152475199	152562367	-	-1.83075	-0.916709	-2.92186	0.00584193	0.0411403	-2.23353
ENSMUSG00000021994.16	protein_coding	Wnt5a	2	OTTMUSG00000021010.3	chr14	HAVANA	gene	28226707	28249405	+	1.69733	0.469272	2.92225	0.00583603	0.0411212	-2.24202
ENSMUSG00000033618.8	protein_coding	Map3k13	2	OTTMUSG00000071512.1	chr16	HAVANA	gene	21613096	21752189	+	-0.701065	2.67584	-3.17573	0.00297137	0.0244751	-2.24697
ENSMUSG00000032079.13	protein_coding	Apoa5	2	OTTMUSG00000028704.2	chr9	HAVANA	gene	46179931	46183217	+	0.220992	9.91134	3.65178	0.000784971	0.00875539	-2.25292
ENSMUSG00000086763.3	lncRNA	Plxna4os1	2	OTTMUSG00000014756.1	chr6	HAVANA	gene	32488008	32492511	+	-1.79423	-1.11964	-2.91163	0.00599993	0.0420683	-2.25306
ENSMUSG00000024011.18	protein_coding	Pi16	2	OTTMUSG00000021155.3	chr17	HAVANA	gene	29536654	29549567	+	2.1917	0.0495887	2.90718	0.00606991	0.0424894	-2.25472
ENSMUSG00000003541.7	protein_coding	Ier3	2	OTTMUSG00000037405.1	chr17	HAVANA	gene	36132576	36133815	+	1.28344	0.883613	2.96722	0.00518735	0.0376457	-2.25657
ENSMUSG00000028793.16	protein_coding	Rnf19b	2	OTTMUSG00000009622.8	chr4	HAVANA	gene	128952064	128979679	+	-0.660729	3.01574	-3.22312	0.00261176	0.0221027	-2.25798
ENSMUSG00000030663.13	protein_coding	1110004F10Rik	2	OTTMUSG00000023018.4	chr7	HAVANA	gene	115638632	115704445	+	0.344095	6.28487	3.45916	0.00135736	0.013496	-2.26629
ENSMUSG00000022763.19	protein_coding	Aifm3	2	OTTMUSG00000025661.1	chr16	HAVANA	gene	17307475	17325349	+	-1.21152	0.700448	-2.99816	0.00478092	0.0353965	-2.26963
ENSMUSG00000090247.8	protein_coding	Bloc1s1	2	OTTMUSG00000033474.1	chr10	HAVANA	gene	128753751	128759904	-	-0.937317	1.85932	-3.07661	0.00388085	0.030324	-2.27424
ENSMUSG00000028843.9	protein_coding	Sh3bgrl3	2	OTTMUSG00000010335.2	chr4	HAVANA	gene	133854717	133856100	-	-0.751923	2.03625	-3.14452	0.00323338	0.0262047	-2.27638
ENSMUSG00000034216.13	protein_coding	Vps18	1	OTTMUSG00000015944.1	chr2	HAVANA	gene	119119221	119128934	+	-0.778152	2.31134	-3.13425	0.00332427	0.0267668	-2.27671
ENSMUSG00000020077.15	protein_coding	Srgn	2	OTTMUSG00000024719.3	chr10	HAVANA	gene	62329612	62363230	-	-0.521837	3.08989	-3.23053	0.00255945	0.0217748	-2.27946
ENSMUSG00000032042.12	protein_coding	Srpr	2	OTTMUSG00000031587.2	chr9	HAVANA	gene	35111471	35159269	+	0.323817	6.38652	3.45909	0.00135765	0.013496	-2.28253
ENSMUSG00000002204.10	protein_coding	Napsa	2	OTTMUSG00000021117.5	chr7	HAVANA	gene	44221804	44236286	+	-1.09398	0.502974	-2.97096	0.00513651	0.0373612	-2.28328
ENSMUSG00000038387.10	protein_coding	Rras	2	OTTMUSG00000022547.3	chr7	HAVANA	gene	44667385	44671071	+	-0.384501	5.35227	-3.41791	0.00152394	0.0147433	-2.28338
ENSMUSG00000060802.9	protein_coding	B2m	2	OTTMUSG00000015534.1	chr2	HAVANA	gene	121978167	121983564	+	-0.254587	10.5984	-3.68322	0.000717106	0.008178	-2.29017
ENSMUSG00000022443.18	protein_coding	Myh9	2	OTTMUSG00000016428.4	chr15	HAVANA	gene	77644787	77726375	-	-0.590423	5.30187	-3.41244	0.00154746	0.0149035	-2.29029
ENSMUSG00000011257.20	protein_coding	Pabpc4	2	OTTMUSG00000008978.6	chr4	HAVANA	gene	123156144	123192718	+	0.5429	3.90349	3.2453	0.00245807	0.021236	-2.29031
ENSMUSG00000040264.11	protein_coding	Gbp2b	2	OTTMUSG00000035259.1	chr3	HAVANA	gene	142300608	142324940	+	-1.19195	0.122915	-2.97667	0.00505991	0.0369505	-2.2925
ENSMUSG00000075415.14	protein_coding	Fnbp1	2	OTTMUSG00000011868.4	chr2	HAVANA	gene	30916218	31032020	-	-0.720478	2.52013	-3.16663	0.00304562	0.024936	-2.29893
ENSMUSG00000048163.14	protein_coding	Selplg	2	OTTMUSG00000055395.5	chr5	HAVANA	gene	113956597	113970705	-	-0.941182	1.28026	-3.0403	0.00427554	0.032614	-2.30394
ENSMUSG00000121249.1	lncRNA	Gm57407	2	NA	chr11	HAVANA	gene	7101315	7102400	-	1.64287	0.158826	2.89341	0.00629124	0.0437761	-2.30443
ENSMUSG00000026270.12	protein_coding	Capn10	2	OTTMUSG00000026368.2	chr1	HAVANA	gene	92862098	92875663	+	0.555402	3.53721	3.19657	0.0028078	0.0234436	-2.3072
ENSMUSG00000039917.11	protein_coding	Rhbdd2	2	OTTMUSG00000024289.2	chr5	HAVANA	gene	135661472	135675302	+	-0.401297	5.00924	-3.37514	0.00171723	0.0160801	-2.30756
ENSMUSG00000039637.16	protein_coding	Coro7	1	OTTMUSG00000024696.3	chr16	HAVANA	gene	4443997	4497641	-	-0.669898	2.94124	-3.20081	0.00277564	0.0232292	-2.30997
ENSMUSG00000074052.8	lncRNA	BC048644	2	OTTMUSG00000031065.4	chr8	HAVANA	gene	122634572	122646429	+	-1.27386	0.540243	-2.97962	0.00502065	0.0367475	-2.3122
ENSMUSG00000030681.19	protein_coding	Mvp	2	OTTMUSG00000025144.3	chr7	HAVANA	gene	126586032	126613793	-	-0.414614	4.84272	-3.37199	0.00173238	0.0161747	-2.31259
ENSMUSG00000047844.4	protein_coding	Bex4	2	OTTMUSG00000018774.1	chrX	HAVANA	gene	135039745	135041192	+	1.97168	-0.128911	2.87721	0.00656144	0.0450373	-2.31744
ENSMUSG00000030643.15	protein_coding	Rab30	2	OTTMUSG00000022521.2	chr7	HAVANA	gene	92390811	92493743	+	0.44156	5.16883	3.35002	0.00184149	0.0169348	-2.31952
ENSMUSG00000029467.16	protein_coding	Atp2a2	2	OTTMUSG00000054516.1	chr5	HAVANA	gene	122591576	122640288	-	0.373147	6.0897	3.42314	0.00150179	0.0145729	-2.32119
ENSMUSG00000023034.8	protein_coding	Nr4a1	2	OTTMUSG00000071152.1	chr15	HAVANA	gene	101152150	101172676	+	2.02383	0.697163	2.87681	0.00656823	0.0450443	-2.32218
ENSMUSG00000061666.7	protein_coding	Gdpd1	2	OTTMUSG00000001223.1	chr11	HAVANA	gene	86924693	86964888	-	-1.24919	0.523164	-2.93627	0.00562604	0.040015	-2.32678
ENSMUSG00000104348.2	TEC	Gm37691	2	OTTMUSG00000050858.1	chr1	HAVANA	gene	192963579	192966151	+	1.57045	0.533657	2.88561	0.00642001	0.0444186	-2.3294
ENSMUSG00000032127.10	protein_coding	Vps11	2	OTTMUSG00000063261.1	chr9	HAVANA	gene	44259046	44272967	-	-0.558576	3.65388	-3.24296	0.00247385	0.0213293	-2.33323
ENSMUSG00000028672.14	protein_coding	Hmgcl	2	OTTMUSG00000009847.1	chr4	HAVANA	gene	135673759	135689928	+	0.225859	9.10046	3.58849	0.000940909	0.010083	-2.33344
ENSMUSG00000029657.16	protein_coding	Hsph1	2	OTTMUSG00000021374.4	chr5	HAVANA	gene	149537752	149559841	-	-0.344668	6.31161	-3.45719	0.00136489	0.013548	-2.33683
ENSMUSG00000072596.5	protein_coding	Ear2	2	OTTMUSG00000034641.1	chr14	HAVANA	gene	44340111	44340991	+	-1.43165	-0.0423281	-2.91635	0.00592664	0.0416682	-2.34065
ENSMUSG00000030339.8	protein_coding	Ltbr	2	OTTMUSG00000034580.1	chr6	HAVANA	gene	125283534	125290848	-	-0.359306	5.63419	-3.42001	0.00151503	0.0146903	-2.34601
ENSMUSG00000020743.16	protein_coding	Mif4gd	2	OTTMUSG00000003475.2	chr11	HAVANA	gene	115498744	115503795	-	-0.399796	4.58503	-3.34457	0.00186957	0.0171195	-2.34781
ENSMUSG00000014503.16	protein_coding	Pkd2l2	2	OTTMUSG00000073228.2	chr18	HAVANA	gene	34541542	34577169	+	2.48786	-0.115079	2.86836	0.00671356	0.0458939	-2.34835
ENSMUSG00000026827.13	protein_coding	Gpd2	2	OTTMUSG00000012561.4	chr2	HAVANA	gene	57127647	57260731	+	0.389947	5.16759	3.33468	0.00192154	0.0174707	-2.34975
ENSMUSG00000025612.6	protein_coding	Bach1	2	OTTMUSG00000026479.4	chr16	HAVANA	gene	87495833	87530234	+	-0.506754	3.8273	-3.25761	0.00237651	0.0206705	-2.35166
ENSMUSG00000051007.16	protein_coding	Gatd1	2	OTTMUSG00000016603.3	chr7	HAVANA	gene	140987707	140994049	-	0.533348	4.13202	3.23466	0.00253069	0.0216539	-2.35203
ENSMUSG00000037366.15	protein_coding	Pafah2	2	OTTMUSG00000010831.5	chr4	HAVANA	gene	134123631	134154724	+	-0.298684	6.06097	-3.42976	0.0014742	0.0143648	-2.35625
ENSMUSG00000068922.15	protein_coding	Msto1	1	OTTMUSG00000023693.3	chr3	HAVANA	gene	88812414	88821306	-	1.36897	0.52477	2.89273	0.00630249	0.0438069	-2.36366
ENSMUSG00000040767.12	protein_coding	Snrnp25	2	OTTMUSG00000005369.15	chr11	HAVANA	gene	32155415	32158984	+	-0.736287	1.99191	-3.07449	0.00390291	0.0304038	-2.37085
ENSMUSG00000031173.14	protein_coding	Otc	2	OTTMUSG00000016913.2	chrX	HAVANA	gene	10118544	10187263	+	-0.20267	8.41326	-3.55295	0.00104114	0.0108934	-2.37592
ENSMUSG00000027249.16	protein_coding	F2	2	OTTMUSG00000014282.2	chr2	HAVANA	gene	91455665	91466759	-	-0.176598	11.0914	-3.67146	0.000741801	0.00838314	-2.37758
ENSMUSG00000026222.17	protein_coding	Sp100	1	OTTMUSG00000030061.3	chr1	HAVANA	gene	85577709	85637719	+	-0.783671	2.30603	-3.11569	0.00349468	0.027849	-2.38183
ENSMUSG00000033938.6	protein_coding	Ndufb7	2	OTTMUSG00000032846.1	chr8	HAVANA	gene	84293300	84298255	+	0.220934	8.98588	3.56841	0.000996351	0.010519	-2.3854
ENSMUSG00000028766.11	protein_coding	Alpl	2	OTTMUSG00000009805.9	chr4	HAVANA	gene	137469044	137523695	-	0.653266	3.25573	3.13316	0.00333404	0.0268018	-2.3864
ENSMUSG00000066441.15	protein_coding	Rdh11	1	OTTMUSG00000034945.1	chr12	HAVANA	gene	79221111	79239067	-	0.565219	3.47173	3.16026	0.00309863	0.0253216	-2.39365
ENSMUSG00000043398.6	protein_coding	Gpr135	2	OTTMUSG00000066060.1	chr12	HAVANA	gene	72114750	72117899	-	-1.15693	0.0147861	-2.93116	0.0057017	0.0403742	-2.39408
ENSMUSG00000040506.17	protein_coding	Ambra1	2	OTTMUSG00000014330.2	chr2	HAVANA	gene	91560479	91749194	+	-0.650579	2.51083	-3.1086	0.00356194	0.0282447	-2.39744
ENSMUSG00000024949.18	protein_coding	Sf1	2	OTTMUSG00000018615.5	chr19	HAVANA	gene	6413720	6428060	+	-0.327864	5.43549	-3.37962	0.00169597	0.0159275	-2.39957
ENSMUSG00000049037.9	protein_coding	Clec4a1	2	OTTMUSG00000027029.1	chr6	HAVANA	gene	122898807	122911578	+	-0.999753	1.20658	-3.05954	0.00406193	0.0313008	-2.40191
ENSMUSG00000041147.11	protein_coding	Brca2	2	OTTMUSG00000055512.2	chr5	HAVANA	gene	150446095	150493794	+	-0.788894	1.8698	-3.0623	0.00403217	0.0311462	-2.40264
ENSMUSG00000041119.13	protein_coding	Pde9a	2	OTTMUSG00000033902.10	chr17	HAVANA	gene	31605184	31695284	+	0.803871	2.90617	3.05793	0.00407941	0.0314166	-2.40341
ENSMUSG00000031706.8	protein_coding	Rfx1	2	OTTMUSG00000061193.1	chr8	HAVANA	gene	84793463	84823621	+	-0.772005	1.84038	-3.04214	0.00425461	0.032493	-2.40511
ENSMUSG00000121489.1	lncRNA	1810014B01Rik	2	NA	chr10	HAVANA	gene	86521387	86530670	+	1.09135	1.77683	2.9493	0.0054373	0.0389315	-2.40732
ENSMUSG00000031271.15	protein_coding	Serpina7	2	OTTMUSG00000018699.4	chrX	HAVANA	gene	137980006	137985985	-	0.396566	5.06364	3.31898	0.0020069	0.0180587	-2.40797
ENSMUSG00000018446.9	protein_coding	C1qbp	2	OTTMUSG00000006079.2	chr11	HAVANA	gene	70868662	70873852	-	0.355391	6.26135	3.40591	0.00157599	0.0151183	-2.40814
ENSMUSG00000003134.11	protein_coding	Tbc1d8	2	OTTMUSG00000050277.3	chr1	HAVANA	gene	39410573	39517836	-	0.864798	2.7956	3.03743	0.00430827	0.032747	-2.41354
ENSMUSG00000031016.10	protein_coding	Wee1	2	OTTMUSG00000060172.1	chr7	HAVANA	gene	109721253	109742493	+	-0.793628	1.55274	-3.01841	0.00453151	0.0340806	-2.41477
ENSMUSG00000063354.8	protein_coding	Slc39a4	2	OTTMUSG00000071049.1	chr15	HAVANA	gene	76496583	76501584	-	0.306456	6.10513	3.39514	0.00162411	0.0154446	-2.41587
ENSMUSG00000094145.3	protein_coding	Vmn2r20	2	OTTMUSG00000040017.3	chr6	HAVANA	gene	123350472	123395075	-	-1.97592	-1.2346	-2.82663	0.0074761	0.0500324	-2.42225
ENSMUSG00000042524.15	protein_coding	Sun2	2	OTTMUSG00000034297.5	chr15	HAVANA	gene	79608271	79626737	-	0.315567	5.89413	3.36769	0.00175324	0.016322	-2.43064
ENSMUSG00000028654.14	protein_coding	Mycl	2	OTTMUSG00000008931.3	chr4	HAVANA	gene	122889445	122896278	+	0.879509	2.27041	2.99611	0.00480696	0.0355668	-2.43258
ENSMUSG00000079227.11	protein_coding	Ccr5	1	OTTMUSG00000035282.5	chr9	HAVANA	gene	123921580	123947736	+	-1.0946	0.789706	-2.97248	0.005116	0.0372522	-2.43299
ENSMUSG00000034116.18	protein_coding	Vav1	2	OTTMUSG00000036994.2	chr17	HAVANA	gene	57586100	57635031	+	-0.783312	1.83479	-3.06103	0.00404586	0.0312127	-2.43659
ENSMUSG00000037348.16	protein_coding	Paqr7	2	OTTMUSG00000011084.4	chr4	HAVANA	gene	134224008	134237546	+	0.366089	5.31572	3.33652	0.00191178	0.0173943	-2.43829
ENSMUSG00000048351.15	protein_coding	Coa7	2	OTTMUSG00000008241.1	chr4	HAVANA	gene	108185337	108198741	+	-0.370758	5.21114	-3.34294	0.00187803	0.0171725	-2.43953
ENSMUSG00000029254.17	protein_coding	Stap1	2	OTTMUSG00000022745.2	chr5	HAVANA	gene	86219605	86253984	+	-0.871144	1.98513	-3.00489	0.00469668	0.0348733	-2.44678
ENSMUSG00000079659.6	protein_coding	Tmem243	2	OTTMUSG00000054370.3	chr5	HAVANA	gene	9150668	9210986	+	0.423638	4.89071	3.26547	0.00232581	0.0202926	-2.44736
ENSMUSG00000026585.14	protein_coding	Kifap3	2	OTTMUSG00000018234.1	chr1	HAVANA	gene	163607152	163744678	+	0.749836	2.74376	3.04572	0.0042143	0.0322427	-2.44818
ENSMUSG00000025050.9	protein_coding	Pcgf6	2	OTTMUSG00000074279.1	chr19	HAVANA	gene	47022056	47039345	-	-0.808143	1.68106	-2.99378	0.00483658	0.0357261	-2.44874
ENSMUSG00000031441.16	protein_coding	Atp11a	2	OTTMUSG00000020604.3	chr8	HAVANA	gene	12807014	12918728	+	-0.731242	1.57098	-3.05141	0.00415092	0.0318337	-2.4498
ENSMUSG00000068890.9	protein_coding	Lce1a2	2	OTTMUSG00000051849.1	chr3	HAVANA	gene	92575920	92577622	-	2.42201	-0.922968	2.819	0.00762404	0.0506875	-2.45814
ENSMUSG00000033557.18	protein_coding	Fam20b	1	OTTMUSG00000029656.3	chr1	HAVANA	gene	156506102	156546656	-	0.975842	2.13283	2.96604	0.00520343	0.0376984	-2.46051
ENSMUSG00000066363.13	protein_coding	Serpina3f	2	OTTMUSG00000027578.1	chr12	HAVANA	gene	104180803	104187388	+	-0.851963	1.98479	-3.03804	0.0043013	0.0327133	-2.46157
ENSMUSG00000021457.15	protein_coding	Syk	2	OTTMUSG00000031741.2	chr13	HAVANA	gene	52737209	52802828	+	-0.822486	1.40054	-3.00076	0.00474823	0.0352153	-2.46266
ENSMUSG00000001348.16	protein_coding	Acp5	2	OTTMUSG00000062335.1	chr9	HAVANA	gene	22038023	22047007	-	-0.323114	6.60223	-3.42985	0.00147384	0.0143648	-2.46884
ENSMUSG00000023952.14	protein_coding	Gtpbp2	2	OTTMUSG00000035552.2	chr17	HAVANA	gene	46471958	46480296	+	-0.604189	3.23768	-3.14669	0.0032145	0.0261023	-2.46921
ENSMUSG00000028211.12	protein_coding	Trp53inp1	2	OTTMUSG00000004505.2	chr4	HAVANA	gene	11156431	11174379	+	0.430898	4.785	3.26733	0.00231394	0.0202222	-2.4718
ENSMUSG00000003199.17	protein_coding	Mpnd	1	OTTMUSG00000033047.3	chr17	HAVANA	gene	56312711	56323790	+	-0.343746	6.41633	-3.41492	0.00153677	0.0148346	-2.47199
ENSMUSG00000000131.16	protein_coding	Xpo6	1	OTTMUSG00000036479.5	chr7	HAVANA	gene	125700887	125799673	-	-0.511644	3.58344	-3.17482	0.00297877	0.0244883	-2.47437
ENSMUSG00000053898.13	protein_coding	Ech1	2	OTTMUSG00000031167.2	chr7	HAVANA	gene	28524642	28531672	+	0.227821	10.1491	3.58363	0.000954059	0.0101767	-2.47992
ENSMUSG00000039740.7	protein_coding	Alg2	2	OTTMUSG00000006801.3	chr4	HAVANA	gene	47465067	47474333	-	0.961051	2.31265	2.9859	0.00493829	0.0362895	-2.48126
ENSMUSG00000032518.7	protein_coding	Rpsa	2	OTTMUSG00000062571.1	chr9	HAVANA	gene	119956755	119961435	+	0.322353	7.86301	3.47682	0.00129153	0.0129638	-2.48131
ENSMUSG00000003363.16	protein_coding	Pld3	2	OTTMUSG00000031815.2	chr7	HAVANA	gene	27231425	27252643	-	-0.430466	4.15286	-3.23391	0.0025359	0.0216606	-2.48137
ENSMUSG00000009013.6	protein_coding	Dynll1	1	OTTMUSG00000014648.2	chr5	HAVANA	gene	115435169	115439058	-	0.424527	4.54583	3.23185	0.00255024	0.0217253	-2.48561
ENSMUSG00000073555.2	protein_coding	Gm4951	2	OTTMUSG00000033995.1	chr18	HAVANA	gene	60345152	60380892	+	-0.272742	6.72224	-3.42634	0.00148839	0.0144648	-2.48858
ENSMUSG00000031165.7	protein_coding	Was	2	OTTMUSG00000018093.1	chrX	HAVANA	gene	7947692	7956737	-	-1.84981	-0.586076	-2.79742	0.00805723	0.0526138	-2.4895
ENSMUSG00000043263.14	protein_coding	Ifi209	2	OTTMUSG00000050198.1	chr1	HAVANA	gene	173458483	173475494	+	-1.42606	0.233842	-2.87961	0.00652068	0.044862	-2.49001
ENSMUSG00000059923.14	protein_coding	Grb2	2	OTTMUSG00000003535.3	chr11	HAVANA	gene	115534871	115599423	-	-0.378699	4.8278	-3.29982	0.00211594	0.018773	-2.4902
ENSMUSG00000038181.17	protein_coding	Chpf2	2	OTTMUSG00000030540.5	chr5	HAVANA	gene	24791739	24799554	+	0.997957	1.66313	2.93402	0.00565921	0.0401176	-2.49038
ENSMUSG00000042254.15	protein_coding	Cilp	2	OTTMUSG00000016695.3	chr9	HAVANA	gene	65172462	65187887	+	2.35047	-0.842758	2.79624	0.00808151	0.0527187	-2.49229
ENSMUSG00000047281.4	protein_coding	Sfn	2	OTTMUSG00000011150.1	chr4	HAVANA	gene	133327867	133329479	-	1.45867	0.951003	2.81065	0.00778903	0.0513061	-2.49357
ENSMUSG00000019853.7	protein_coding	Hebp2	2	OTTMUSG00000063643.1	chr10	HAVANA	gene	18415246	18421824	-	1.8321	0.690217	2.79631	0.00808008	0.0527187	-2.49574
ENSMUSG00000020669.16	protein_coding	Sh3yl1	2	OTTMUSG00000027535.1	chr12	HAVANA	gene	30961667	31010161	+	-0.717467	2.27512	-3.0489	0.00417884	0.0320286	-2.50184
ENSMUSG00000070810.11	protein_coding	Sult2a6	2	OTTMUSG00000021842.2	chr7	HAVANA	gene	13956328	13988795	-	-0.367904	4.50542	-3.26934	0.00230118	0.0201381	-2.50186
ENSMUSG00000067194.7	protein_coding	Eif1ax	2	OTTMUSG00000019437.1	chrX	HAVANA	gene	158155174	158172924	+	0.379299	5.55435	3.31635	0.0020215	0.0181229	-2.50259
ENSMUSG00000028536.13	protein_coding	2610528J11Rik	2	OTTMUSG00000008797.1	chr4	HAVANA	gene	118384196	118387425	+	0.883451	2.39173	2.99196	0.00485989	0.0358687	-2.50527
ENSMUSG00000027620.17	protein_coding	Rbm39	2	OTTMUSG00000016122.13	chr2	HAVANA	gene	155989159	156022158	-	0.315261	6.6569	3.39057	0.00164496	0.01559	-2.50739
ENSMUSG00000001227.13	protein_coding	Sema6b	2	OTTMUSG00000072369.1	chr17	HAVANA	gene	56430085	56447343	-	-1.04849	1.20717	-2.96856	0.00516905	0.0375341	-2.52477
ENSMUSG00000003617.17	protein_coding	Cp	1	OTTMUSG00000023513.6	chr3	HAVANA	gene	20011218	20063309	+	-0.183959	9.34496	-3.53678	0.00109008	0.0113223	-2.53154
ENSMUSG00000000631.21	protein_coding	Myo18a	1	OTTMUSG00000000073.14	chr11	HAVANA	gene	77654072	77756806	+	-0.318515	6.05263	-3.36735	0.00175489	0.0163256	-2.53253
ENSMUSG00000097633.3	lncRNA	Gm16617	2	OTTMUSG00000069312.1	chr14	HAVANA	gene	52223882	52226284	-	-1.91631	-0.891763	-2.77096	0.00861948	0.055495	-2.5382
ENSMUSG00000004105.9	protein_coding	Angptl2	2	OTTMUSG00000012579.2	chr2	HAVANA	gene	33106081	33137729	+	-0.658434	2.64683	-3.07605	0.00388674	0.0303331	-2.53921
ENSMUSG00000022324.16	protein_coding	Matn2	2	OTTMUSG00000070235.1	chr15	HAVANA	gene	34306823	34436419	+	-1.43195	-0.207667	-2.819	0.00762394	0.0506875	-2.53988
ENSMUSG00000039959.14	protein_coding	Hip1	2	OTTMUSG00000055920.4	chr5	HAVANA	gene	135435385	135573974	-	-0.849655	1.63745	-2.96553	0.00521042	0.0377278	-2.54111
ENSMUSG00000052926.17	protein_coding	Rnaseh2a	2	OTTMUSG00000020631.9	chr8	HAVANA	gene	85683239	85696396	-	-0.594392	3.68349	-3.18405	0.00290502	0.0240766	-2.54209
ENSMUSG00000022018.8	protein_coding	Rgcc	2	OTTMUSG00000042059.1	chr14	HAVANA	gene	79526196	79539085	-	1.91339	0.361767	2.76719	0.00870266	0.0558903	-2.5455
ENSMUSG00000039653.10	protein_coding	Baat	2	OTTMUSG00000008315.1	chr4	HAVANA	gene	49489422	49506557	-	-0.267598	6.67822	-3.39774	0.00161237	0.0153608	-2.54703
ENSMUSG00000078674.3	protein_coding	Mup18	2	OTTMUSG00000007486.2	chr4	HAVANA	gene	61588414	61592373	-	-0.60013	2.079	-3.08566	0.00378796	0.029816	-2.5472
ENSMUSG00000031375.18	protein_coding	Bgn	2	OTTMUSG00000017659.4	chrX	HAVANA	gene	72527208	72539539	+	-0.330617	5.14469	-3.30096	0.00210933	0.0187402	-2.54837
ENSMUSG00000030319.9	protein_coding	Cand2	2	OTTMUSG00000023297.2	chr6	HAVANA	gene	115751499	115782518	+	1.92086	-0.000487232	2.76307	0.00879424	0.0562253	-2.54957
ENSMUSG00000040220.11	protein_coding	Gas8	2	OTTMUSG00000061978.1	chr8	HAVANA	gene	124245573	124263389	+	-0.892999	1.59196	-2.95672	0.00533239	0.0384375	-2.55004
ENSMUSG00000021737.5	protein_coding	Psmd6	2	OTTMUSG00000027779.2	chr14	HAVANA	gene	8348779	8357589	+	0.282155	6.63517	3.37314	0.00172683	0.0161346	-2.55099
ENSMUSG00000032549.8	protein_coding	Rab6b	2	OTTMUSG00000048481.4	chr9	HAVANA	gene	102988986	103062475	+	0.963958	2.41979	2.98049	0.0050092	0.0366846	-2.5522
ENSMUSG00000021704.9	protein_coding	Mtx3	2	OTTMUSG00000068308.1	chr13	HAVANA	gene	92981268	92994738	+	0.872184	2.28363	2.94905	0.00544084	0.0389351	-2.55302
ENSMUSG00000025240.11	protein_coding	Sacm1l	2	OTTMUSG00000062851.2	chr9	HAVANA	gene	123358824	123421665	+	1.03929	2.36227	2.93454	0.0056515	0.0400851	-2.55568
ENSMUSG00000019916.15	protein_coding	P4ha1	2	OTTMUSG00000034134.1	chr10	HAVANA	gene	59159118	59209126	+	-0.612374	2.54546	-3.04669	0.0042034	0.0321977	-2.55887
ENSMUSG00000042129.9	protein_coding	Rassf4	2	OTTMUSG00000056832.5	chr6	HAVANA	gene	116609969	116650913	-	-0.880692	1.37978	-2.94979	0.00543032	0.0389031	-2.56073
ENSMUSG00000044461.7	protein_coding	Shisa2	2	OTTMUSG00000069035.1	chr14	HAVANA	gene	59862757	59869109	+	2.41892	-0.527612	2.75972	0.00886927	0.0565361	-2.5622
ENSMUSG00000019297.10	protein_coding	Nop9	2	OTTMUSG00000027854.3	chr14	HAVANA	gene	55983150	55992957	+	-0.439748	3.98437	-3.19406	0.00282709	0.0235371	-2.56357
ENSMUSG00000078622.9	protein_coding	Ccdc47	2	OTTMUSG00000003221.3	chr11	HAVANA	gene	106088234	106107170	-	0.351854	6.10124	3.32952	0.00194919	0.0176223	-2.56483
ENSMUSG00000022540.17	protein_coding	Rogdi	2	OTTMUSG00000055592.2	chr16	HAVANA	gene	4826594	4831417	-	0.407151	4.83202	3.23427	0.00253342	0.0216539	-2.56602
ENSMUSG00000022371.17	protein_coding	Col14a1	2	OTTMUSG00000021422.2	chr15	HAVANA	gene	55171146	55384199	+	-0.418869	4.44071	-3.24222	0.00247887	0.0213399	-2.56682
ENSMUSG00000018339.13	protein_coding	Gpx3	2	OTTMUSG00000006337.3	chr11	HAVANA	gene	54793279	54801203	+	0.429779	5.11744	3.24065	0.00248959	0.0213645	-2.57004
ENSMUSG00000004317.15	protein_coding	Clcn5	2	OTTMUSG00000016484.2	chrX	HAVANA	gene	7020049	7185597	-	-0.932053	1.62831	-2.92445	0.00580257	0.0409755	-2.57021
ENSMUSG00000032437.11	protein_coding	Stt3b	2	OTTMUSG00000062861.1	chr9	HAVANA	gene	115071649	115139489	-	0.325999	5.74572	3.3075	0.00207159	0.0184817	-2.57145
ENSMUSG00000050002.15	protein_coding	Idnk	2	OTTMUSG00000068413.1	chr13	HAVANA	gene	58305463	58312507	+	-0.307769	5.88479	-3.34848	0.00184939	0.0169832	-2.57718
ENSMUSG00000074519.12	protein_coding	Zfp971	2	OTTMUSG00000016324.5	chr2	HAVANA	gene	177665077	177675815	+	1.76944	-0.0428963	2.75458	0.0089857	0.0571648	-2.57826
ENSMUSG00000028709.4	protein_coding	Mob3c	2	OTTMUSG00000008686.2	chr4	HAVANA	gene	115685289	115693382	+	-0.523365	3.64351	-3.15337	0.00315689	0.0257322	-2.57884
ENSMUSG00000058927.7	protein_coding	Gm10053	2	OTTMUSG00000073955.1	chr19	HAVANA	gene	24853050	24853995	+	1.02347	1.89743	2.9148	0.00595063	0.041814	-2.58152
ENSMUSG00000008398.17	protein_coding	Elk3	2	OTTMUSG00000033471.1	chr10	HAVANA	gene	93083276	93146997	-	-0.669163	2.54079	-3.02945	0.00440061	0.0332911	-2.58275
ENSMUSG00000053436.16	protein_coding	Mapk14	2	OTTMUSG00000020086.11	chr17	HAVANA	gene	28910303	28967380	+	-0.344783	5.2326	-3.28919	0.0021789	0.0193048	-2.58293
ENSMUSG00000018899.18	protein_coding	Irf1	2	OTTMUSG00000005648.12	chr11	HAVANA	gene	53660841	53669200	+	-0.427412	4.26627	-3.22665	0.0025867	0.021934	-2.583
ENSMUSG00000038175.11	protein_coding	Mylip	2	OTTMUSG00000067567.1	chr13	HAVANA	gene	45543218	45565498	+	-0.639926	2.49748	-3.04272	0.00424814	0.0324629	-2.58615
ENSMUSG00000025498.16	protein_coding	Irf7	1	OTTMUSG00000024538.6	chr7	HAVANA	gene	140842619	140846394	-	-0.33875	5.08989	-3.27605	0.00225909	0.0198374	-2.58825
ENSMUSG00000041939.15	protein_coding	Mvk	2	OTTMUSG00000014479.7	chr5	HAVANA	gene	114582330	114598652	+	0.747853	2.88019	3.02903	0.00440556	0.033309	-2.58983
ENSMUSG00000006221.8	protein_coding	Hspb7	2	OTTMUSG00000010297.1	chr4	HAVANA	gene	141148090	141152622	+	2.28565	-0.69755	2.74567	0.00919105	0.0580112	-2.5916
ENSMUSG00000026470.15	protein_coding	Stx6	2	OTTMUSG00000049966.3	chr1	HAVANA	gene	155034461	155084002	+	0.598876	3.43465	3.06302	0.00402443	0.0311365	-2.59613
ENSMUSG00000039001.13	protein_coding	Rps21	2	OTTMUSG00000016278.1	chr2	HAVANA	gene	179899170	179900238	+	0.409771	8.34132	3.45702	0.00136556	0.013548	-2.60132
ENSMUSG00000025872.6	protein_coding	Thoc3	2	OTTMUSG00000027733.2	chr13	HAVANA	gene	54606650	54616662	-	0.367419	5.20754	3.24944	0.00243035	0.0210532	-2.60214
ENSMUSG00000042210.19	protein_coding	Abhd14a	2	OTTMUSG00000049587.6	chr9	HAVANA	gene	106317253	106324877	-	0.459707	4.10755	3.14464	0.0032323	0.0262047	-2.60919
ENSMUSG00000089929.2	protein_coding	Bcl2a1b	2	OTTMUSG00000031931.1	chr9	HAVANA	gene	89081262	89089880	+	-1.47184	-0.896404	-2.75363	0.00900747	0.0572445	-2.60957
ENSMUSG00000054764.10	protein_coding	Mtnr1a	2	OTTMUSG00000034046.3	chr8	HAVANA	gene	45522174	45541543	+	1.94482	-0.622988	2.73304	0.00948941	0.0595139	-2.60957
ENSMUSG00000052142.16	protein_coding	Rasal3	2	OTTMUSG00000034066.3	chr17	HAVANA	gene	32609633	32622557	-	-1.46675	-0.916709	-2.75122	0.00906266	0.0575119	-2.61481
ENSMUSG00000075602.11	protein_coding	Ly6a	2	OTTMUSG00000045110.7	chr15	HAVANA	gene	74866726	74869880	-	-0.429845	4.71667	-3.24156	0.00248339	0.0213399	-2.61799
ENSMUSG00000026295.13	protein_coding	Spp2	2	OTTMUSG00000020812.3	chr1	HAVANA	gene	88334683	88354160	+	0.22935	8.17824	3.43928	0.00143535	0.014088	-2.6203
ENSMUSG00000046160.7	protein_coding	Olig1	2	OTTMUSG00000019872.1	chr16	HAVANA	gene	91066660	91068821	+	1.61574	0.181441	2.73207	0.0095127	0.0596018	-2.62063
ENSMUSG00000036275.14	protein_coding	9530068E07Rik	2	OTTMUSG00000005627.1	chr11	HAVANA	gene	52287255	52299555	+	0.365242	5.21191	3.24711	0.00244588	0.0211449	-2.62129
ENSMUSG00000024273.9	protein_coding	2700062C07Rik	2	OTTMUSG00000072999.1	chr18	HAVANA	gene	24603907	24610855	+	0.450235	3.91311	3.11453	0.00350554	0.0279182	-2.62328
ENSMUSG00000005054.8	protein_coding	Cstb	2	OTTMUSG00000064258.1	chr10	HAVANA	gene	78261503	78263456	+	-0.312391	6.2231	-3.34918	0.00184578	0.0169622	-2.62745
ENSMUSG00000030805.15	protein_coding	Stx4a	2	OTTMUSG00000030969.2	chr7	HAVANA	gene	127423466	127448191	+	0.363869	5.16891	3.2415	0.00248376	0.0213399	-2.62785
ENSMUSG00000028420.14	protein_coding	Tmem38b	2	OTTMUSG00000007005.3	chr4	HAVANA	gene	53826045	53862019	+	-0.350726	4.95368	-3.26221	0.00234667	0.0204444	-2.62799
ENSMUSG00000030137.9	protein_coding	Tuba8	2	OTTMUSG00000022202.2	chr6	HAVANA	gene	121187655	121203813	+	1.71027	0.799389	2.72773	0.00961751	0.0601704	-2.62925
ENSMUSG00000007039.13	protein_coding	Ddah2	2	OTTMUSG00000037923.1	chr17	HAVANA	gene	35278011	35281071	+	-0.686516	2.58736	-3.01095	0.00462195	0.034498	-2.63329
ENSMUSG00000116846.3	lncRNA	1810044K17Rik	2	OTTMUSG00000071958.1	chr16	HAVANA	gene	93165127	93165953	+	1.08691	1.5261	2.84276	0.00717221	0.048487	-2.63465
ENSMUSG00000035769.10	protein_coding	Xylb	2	OTTMUSG00000062988.1	chr9	HAVANA	gene	119186447	119222863	+	-0.303023	5.92	-3.33252	0.00193305	0.0175134	-2.63749
ENSMUSG00000029622.17	protein_coding	Arpc1b	2	OTTMUSG00000022984.5	chr5	HAVANA	gene	145051025	145067515	+	-0.3172	6.04318	-3.33996	0.0018936	0.0172656	-2.64045
ENSMUSG00000030498.16	protein_coding	Gas2	2	OTTMUSG00000024897.3	chr7	HAVANA	gene	51511763	51644723	+	-0.451367	4.02587	-3.16984	0.00301925	0.0247359	-2.64153
ENSMUSG00000024030.8	protein_coding	Abcg1	2	OTTMUSG00000025573.2	chr17	HAVANA	gene	31276649	31336962	+	-0.809637	1.5603	-2.93975	0.00557509	0.0397186	-2.64188
ENSMUSG00000059430.15	protein_coding	Actg2	2	OTTMUSG00000029749.3	chr6	HAVANA	gene	83489887	83513247	-	1.83308	0.107833	2.71881	0.00983632	0.0613263	-2.64299
ENSMUSG00000020003.17	protein_coding	Pex7	2	OTTMUSG00000031072.4	chr10	HAVANA	gene	19729646	19783435	-	-0.295163	5.74238	-3.30899	0.00206305	0.0184183	-2.64336
ENSMUSG00000021036.11	protein_coding	Sptlc2	2	OTTMUSG00000035626.3	chr12	HAVANA	gene	87351832	87435129	-	-0.52751	3.40832	-3.11033	0.00354539	0.0281504	-2.64831
ENSMUSG00000058355.9	protein_coding	Abce1	2	OTTMUSG00000061313.2	chr8	HAVANA	gene	80410091	80438369	-	0.443759	4.40523	3.14923	0.00319249	0.0259728	-2.64832
ENSMUSG00000100094.3	lncRNA	1810008I18Rik	2	OTTMUSG00000045538.1	chr7	HAVANA	gene	65452758	65457460	+	0.362756	5.05455	3.2234	0.00260979	0.0221006	-2.64886
ENSMUSG00000035356.18	protein_coding	Nfkbiz	2	OTTMUSG00000019996.2	chr16	HAVANA	gene	55631738	55659262	-	-0.699231	2.22225	-2.97731	0.00505131	0.0369196	-2.64993
ENSMUSG00000068762.12	protein_coding	Gstm6	1	OTTMUSG00000007100.4	chr3	HAVANA	gene	107846163	107851065	-	-0.398359	5.42275	-3.2768	0.00225447	0.0198239	-2.65237
ENSMUSG00000021938.13	protein_coding	Pspc1	2	OTTMUSG00000035519.4	chr14	HAVANA	gene	56958167	57015773	-	0.827268	2.57813	2.94502	0.00549858	0.0392389	-2.65405
ENSMUSG00000047238.5	protein_coding	Mageh1	2	OTTMUSG00000019340.1	chrX	HAVANA	gene	151819162	151820571	-	1.11076	1.23327	2.79838	0.00803744	0.0525916	-2.66128
ENSMUSG00000010025.20	protein_coding	Aldh3a2	2	OTTMUSG00000005829.2	chr11	HAVANA	gene	61114243	61158290	-	0.257243	7.70112	3.40083	0.00159852	0.0152692	-2.66423
ENSMUSG00000074254.5	protein_coding	Cyp2a4	2	OTTMUSG00000058416.1	chr7	HAVANA	gene	26006594	26014513	+	0.278285	7.30992	3.36867	0.00174844	0.016298	-2.66786
ENSMUSG00000050711.8	protein_coding	Scg2	2	OTTMUSG00000047863.1	chr1	HAVANA	gene	79412386	79417837	-	2.30011	-1.35552	2.70851	0.0100945	0.0623345	-2.66926
ENSMUSG00000026750.7	protein_coding	Psmb7	2	OTTMUSG00000012864.2	chr2	HAVANA	gene	38478048	38534099	-	1.37097	2.21259	2.86164	0.00683118	0.0465492	-2.66979
ENSMUSG00000026630.10	protein_coding	Batf3	2	OTTMUSG00000051413.6	chr1	HAVANA	gene	190830044	190841142	+	-1.19196	0.649631	-2.81449	0.00771281	0.0510134	-2.6717
ENSMUSG00000026170.7	protein_coding	Cyp27a1	2	OTTMUSG00000048252.1	chr1	HAVANA	gene	74752733	74777051	+	-0.272309	7.0792	-3.36848	0.00174939	0.016298	-2.67194
ENSMUSG00000033105.13	protein_coding	Lss	2	OTTMUSG00000027872.2	chr10	HAVANA	gene	76367422	76392972	+	0.820808	2.87612	2.96325	0.00524169	0.0379328	-2.678
ENSMUSG00000119953.1	lncRNA	Gm57154	2	NA	chr1	HAVANA	gene	189902456	189912926	+	1.07309	1.77259	2.81067	0.00778852	0.0513061	-2.68226
ENSMUSG00000030236.11	protein_coding	Slco1b2	2	OTTMUSG00000025596.3	chr6	HAVANA	gene	141575244	141632372	+	-0.183755	9.62825	-3.49062	0.00124222	0.0125617	-2.68607
ENSMUSG00000037849.9	protein_coding	Ifi206	2	OTTMUSG00000034635.6	chr1	HAVANA	gene	173296051	173318607	-	-1.62322	-0.635692	-2.71376	0.00996226	0.061845	-2.6886
ENSMUSG00000007892.9	protein_coding	Rplp1	2	OTTMUSG00000062531.1	chr9	HAVANA	gene	61820566	61821824	-	0.394117	10.5431	3.52262	0.00113473	0.0116449	-2.68893
ENSMUSG00000058761.6	protein_coding	Rnf169	2	OTTMUSG00000035320.4	chr7	HAVANA	gene	99569461	99629655	-	-0.480819	4.40854	-3.20096	0.00277443	0.0232292	-2.68897
ENSMUSG00000045790.11	protein_coding	Ccdc149	2	OTTMUSG00000054571.3	chr5	HAVANA	gene	52531993	52628863	-	2.11662	-0.356079	2.69378	0.0104752	0.0641603	-2.69065
ENSMUSG00000024644.18	protein_coding	Cndp2	2	OTTMUSG00000073633.1	chr18	HAVANA	gene	84685590	84703827	-	-0.393488	5.23132	-3.25422	0.00239869	0.0208351	-2.69459
ENSMUSG00000030745.10	protein_coding	Il21r	2	OTTMUSG00000058203.1	chr7	HAVANA	gene	125202601	125232742	+	-1.47391	-0.957581	-2.71215	0.0100026	0.0619607	-2.69478
ENSMUSG00000108969.2	lncRNA	Gm45044	2	OTTMUSG00000059095.1	chr8	HAVANA	gene	10934453	10941591	-	1.78946	1.31011	2.70401	0.0102096	0.0628635	-2.69735
ENSMUSG00000002660.9	protein_coding	Clpp	2	OTTMUSG00000072404.1	chr17	HAVANA	gene	57297305	57303188	+	0.308656	6.78498	3.32985	0.0019474	0.0176186	-2.70215
ENSMUSG00000034898.18	protein_coding	Filip1	2	OTTMUSG00000036908.4	chr9	HAVANA	gene	79712376	79920133	-	2.31682	-0.0835829	2.68739	0.0106441	0.0650399	-2.70253
ENSMUSG00000020053.19	protein_coding	Igf1	2	OTTMUSG00000031391.13	chr10	HAVANA	gene	87694127	87772904	+	-0.215933	8.95744	-3.45989	0.00135458	0.0134911	-2.70426
ENSMUSG00000042842.12	protein_coding	Serpinb6b	2	OTTMUSG00000000698.3	chr13	HAVANA	gene	33149192	33163050	+	-1.49852	0.183711	-2.7413	0.00929325	0.0585986	-2.70509
ENSMUSG00000026773.20	protein_coding	Pfkfb3	2	OTTMUSG00000011314.6	chr2	HAVANA	gene	11476244	11558888	-	-0.866207	1.31192	-2.87364	0.00662235	0.0453428	-2.70586
ENSMUSG00000040329.15	protein_coding	Il7	2	OTTMUSG00000051379.1	chr3	HAVANA	gene	7635054	7678820	-	-1.57104	-1.29913	-2.71222	0.0100009	0.0619607	-2.70628
ENSMUSG00000102037.2	protein_coding	Bcl2a1a	2	OTTMUSG00000045614.3	chr9	HAVANA	gene	88838953	88844472	+	-1.37753	-0.793625	-2.71393	0.0099578	0.061845	-2.70695
ENSMUSG00000038721.9	protein_coding	Hoxb7	2	OTTMUSG00000001989.3	chr11	HAVANA	gene	96177449	96180988	+	-1.8867	-1.6693	-2.68035	0.0108336	0.0659465	-2.71214
ENSMUSG00000020978.11	protein_coding	Klhdc2	2	OTTMUSG00000023685.6	chr12	HAVANA	gene	69343455	69357461	+	0.379834	5.03115	3.18203	0.00292102	0.024178	-2.71285
ENSMUSG00000020614.14	protein_coding	Fam20a	2	OTTMUSG00000003353.3	chr11	HAVANA	gene	109560575	109613105	-	0.348339	5.43559	3.23354	0.00253843	0.0216678	-2.71408
ENSMUSG00000037852.9	protein_coding	Cpe	2	OTTMUSG00000061196.2	chr8	HAVANA	gene	65045576	65146088	-	1.76737	1.27655	2.70774	0.0101142	0.0624008	-2.71444
ENSMUSG00000050605.18	protein_coding	Zfp61	2	OTTMUSG00000022368.4	chr7	HAVANA	gene	23990464	24000657	-	-1.45212	-0.217851	-2.70604	0.0101575	0.0626329	-2.71499
ENSMUSG00000040613.15	protein_coding	Apobec1	2	OTTMUSG00000024356.3	chr6	HAVANA	gene	122554751	122579403	-	-0.781778	2.69191	-3.00656	0.00467599	0.0347599	-2.71584
ENSMUSG00000047728.14	protein_coding	Ly6g2	2	OTTMUSG00000045197.2	chr15	HAVANA	gene	75088225	75094510	+	-0.263926	6.34614	-3.31557	0.00202588	0.0181369	-2.72019
ENSMUSG00000031286.7	protein_coding	Glt28d2	2	OTTMUSG00000032731.4	chr3	HAVANA	gene	85777156	85794823	-	0.983478	1.63066	2.78357	0.00834726	0.0541105	-2.72073
ENSMUSG00000070003.8	protein_coding	Ssbp4	2	OTTMUSG00000061447.1	chr8	HAVANA	gene	71050140	71061522	-	-0.668231	2.64782	-2.99816	0.00478091	0.0353965	-2.722
ENSMUSG00000085227.3	lncRNA	6330418K02Rik	2	OTTMUSG00000022754.1	chr5	HAVANA	gene	138262305	138264926	+	1.04839	0.797766	2.76187	0.00882098	0.0562842	-2.7249
ENSMUSG00000039428.12	protein_coding	Tmem135	1	OTTMUSG00000030735.5	chr7	HAVANA	gene	88788922	89053430	-	0.323564	5.59353	3.23445	0.00253215	0.0216539	-2.74052
ENSMUSG00000082884.2	unprocessed_pseudogene	Gm13339	2	OTTMUSG00000011507.1	chr2	HAVANA	gene	22480036	22480545	-	1.13949	1.14213	2.77207	0.00859528	0.0553669	-2.74098
ENSMUSG00000007080.15	protein_coding	Pole	2	OTTMUSG00000026219.3	chr5	HAVANA	gene	110434172	110485340	+	-1.29107	-0.712721	-2.69895	0.01034	0.063514	-2.74462
ENSMUSG00000014547.11	protein_coding	Wdfy2	2	OTTMUSG00000068702.1	chr14	HAVANA	gene	63075127	63198958	+	-0.406618	3.91362	-3.14522	0.00322722	0.026189	-2.74668
ENSMUSG00000004677.19	protein_coding	Myo9b	2	OTTMUSG00000062152.2	chr8	HAVANA	gene	71725358	71813357	+	-0.526866	3.21464	-3.03167	0.00437479	0.033137	-2.75391
ENSMUSG00000118099.2	lncRNA	Gm31356	2	OTTMUSG00000074471.1	chr19	HAVANA	gene	55087934	55106247	+	-1.64639	-0.595522	-2.67102	0.0110892	0.0670573	-2.75705
ENSMUSG00000031714.10	protein_coding	Gab1	2	OTTMUSG00000061338.1	chr8	HAVANA	gene	81491067	81607148	-	0.931539	1.71402	2.81157	0.00777066	0.0513061	-2.75716
ENSMUSG00000039470.16	protein_coding	Zdhhc2	2	OTTMUSG00000026075.3	chr8	HAVANA	gene	40876856	40963309	+	2.30349	-0.370278	2.657	0.0114836	0.0688909	-2.75896
ENSMUSG00000044340.8	protein_coding	Phlpp1	2	OTTMUSG00000021548.2	chr1	HAVANA	gene	106099482	106321980	+	0.673559	3.06969	2.95599	0.00534263	0.0384681	-2.76008
ENSMUSG00000019718.9	protein_coding	L3hypdh	2	OTTMUSG00000027641.1	chr12	HAVANA	gene	72120202	72132213	-	-0.418898	4.46485	-3.16554	0.00305461	0.0249936	-2.76422
ENSMUSG00000107440.2	TEC	Gm40377	2	OTTMUSG00000057859.1	chr6	HAVANA	gene	73200033	73202047	+	1.87115	-0.344853	2.65229	0.011619	0.0693467	-2.76612
ENSMUSG00000115509.2	lncRNA	Gm49012	2	OTTMUSG00000069996.1	chr14	HAVANA	gene	34313049	34327657	+	1.55262	0.630519	2.67891	0.0108726	0.0661216	-2.76822
ENSMUSG00000096852.3	protein_coding	Cyp2d12	2	OTTMUSG00000071011.1	chr15	HAVANA	gene	82439273	82444604	+	-1.49085	-0.984477	-2.68153	0.0108016	0.0658195	-2.76864
ENSMUSG00000029458.15	protein_coding	Brap	1	OTTMUSG00000023519.4	chr5	HAVANA	gene	121798626	121825319	+	0.373923	6.61562	3.28329	0.00221459	0.0195805	-2.76873
ENSMUSG00000029063.17	protein_coding	Nadk	2	OTTMUSG00000010726.3	chr4	HAVANA	gene	155646835	155675458	+	0.248417	6.783	3.29982	0.00211595	0.018773	-2.76879
ENSMUSG00000032562.14	protein_coding	Gnai2	2	OTTMUSG00000050782.4	chr9	HAVANA	gene	107491324	107512566	-	-0.250661	7.50815	-3.36628	0.00176015	0.0163626	-2.76882
ENSMUSG00000021384.15	protein_coding	Susd3	1	OTTMUSG00000027688.3	chr13	HAVANA	gene	49384166	49402182	-	-1.6187	-1.01276	-2.67421	0.011001	0.0666729	-2.77398
ENSMUSG00000076498.3	TR_C_gene	Trbc2	2	OTTMUSG00000051369.1	chr6	HAVANA	gene	41523664	41525286	+	-0.795684	1.74449	-2.87115	0.00666523	0.0456121	-2.77457
ENSMUSG00000121119.1	lncRNA	Gm57230	2	NA	chr7	HAVANA	gene	44774040	44774196	+	1.80621	-0.452035	2.65286	0.0116027	0.0692815	-2.77723
ENSMUSG00000032773.10	protein_coding	Chrm1	2	OTTMUSG00000039794.3	chr19	HAVANA	gene	8641153	8660951	+	-1.91147	-1.57874	-2.65418	0.0115645	0.0692357	-2.77778
ENSMUSG00000109931.2	lncRNA	Gm39929	2	OTTMUSG00000061252.1	chr2	HAVANA	gene	128443685	128451550	-	1.09252	1.15463	2.72131	0.00977435	0.0609733	-2.77822
ENSMUSG00000030555.17	protein_coding	Ttc23	2	OTTMUSG00000024992.4	chr7	HAVANA	gene	67297158	67412660	+	-0.379473	4.81532	-3.18931	0.00286384	0.0237968	-2.77902
ENSMUSG00000034786.18	protein_coding	Gpsm3	2	OTTMUSG00000020244.2	chr17	HAVANA	gene	34808780	34810728	+	-0.68694	1.78553	-2.89488	0.00626737	0.0436574	-2.78564
ENSMUSG00000024998.18	protein_coding	Plce1	1	OTTMUSG00000043393.8	chr19	HAVANA	gene	38469557	38773474	+	-0.662816	2.48464	-2.93462	0.0056503	0.0400851	-2.78784
ENSMUSG00000109587.2	lncRNA	Gm31105	2	OTTMUSG00000061340.1	chr8	HAVANA	gene	81606569	81607798	+	-1.70233	-0.488266	-2.6662	0.0112232	0.0677086	-2.78941
ENSMUSG00000069793.13	protein_coding	Slfn9	2	OTTMUSG00000000923.3	chr11	HAVANA	gene	82869216	82882656	-	-1.4438	0.405447	-2.70411	0.0102068	0.0628635	-2.78945
ENSMUSG00000040728.16	protein_coding	Esrp1	2	OTTMUSG00000004469.1	chr4	HAVANA	gene	11331933	11386783	-	1.90115	-0.254091	2.64355	0.0118744	0.0704031	-2.79062
ENSMUSG00000030844.12	protein_coding	Rgs10	2	OTTMUSG00000022902.3	chr7	HAVANA	gene	127975345	128020482	-	-0.727205	1.76899	-2.90573	0.00609286	0.0426036	-2.79237
ENSMUSG00000032324.12	protein_coding	Tspan3	2	OTTMUSG00000063117.1	chr9	HAVANA	gene	56039009	56072761	-	0.926288	1.97888	2.8019	0.0079654	0.0522	-2.79361
ENSMUSG00000025235.9	protein_coding	Bbs4	2	OTTMUSG00000063292.1	chr9	HAVANA	gene	59229273	59260791	-	1.08919	1.22916	2.71341	0.00997106	0.0618697	-2.7938
ENSMUSG00000006599.14	protein_coding	Gtf2h1	2	OTTMUSG00000024398.2	chr7	HAVANA	gene	46445527	46473224	+	-0.444001	4.17007	-3.11397	0.00351082	0.0279429	-2.79616
ENSMUSG00000057363.13	protein_coding	Uxs1	2	OTTMUSG00000030350.4	chr1	HAVANA	gene	43786126	43866960	-	-0.750281	1.76872	-2.84241	0.00717874	0.0485056	-2.80282
ENSMUSG00000044279.16	protein_coding	Crb3	2	OTTMUSG00000035828.4	chr17	HAVANA	gene	57366105	57372918	+	0.433946	4.24907	3.08027	0.00384304	0.0301202	-2.81386
ENSMUSG00000062647.17	protein_coding	Rpl7a	2	OTTMUSG00000011740.1	chr2	HAVANA	gene	26800776	26803330	+	0.344215	7.06989	3.30135	0.00210701	0.0187326	-2.81732
ENSMUSG00000006462.8	lncRNA	A530013C23Rik	2	OTTMUSG00000016306.1	chr2	HAVANA	gene	167532597	167571092	+	-1.38287	0.44531	-2.6815	0.0108024	0.0658195	-2.82447
ENSMUSG00000075256.10	protein_coding	Cerkl	2	OTTMUSG00000013312.1	chr2	HAVANA	gene	79160887	79287129	-	-0.967668	1.62553	-2.79404	0.00812711	0.0529087	-2.82763
ENSMUSG00000026977.18	protein_coding	Marchf7	2	OTTMUSG00000012814.2	chr2	HAVANA	gene	60040231	60081020	+	-0.48622	4.06931	-3.07311	0.00391732	0.0304791	-2.83755
ENSMUSG00000015217.12	protein_coding	Hmgb3	2	OTTMUSG00000017794.2	chrX	HAVANA	gene	70599524	70604282	+	0.548312	3.97146	3.03142	0.00437766	0.033137	-2.83907
ENSMUSG00000057863.7	protein_coding	Rpl36	2	OTTMUSG00000072377.1	chr17	HAVANA	gene	56920416	56921243	+	0.329092	9.15717	3.40847	0.00156474	0.015036	-2.84083
ENSMUSG00000021645.17	protein_coding	Smn1	2	OTTMUSG00000033496.2	chr13	HAVANA	gene	100261360	100274198	+	-0.585766	3.2055	-2.97047	0.00514311	0.0373669	-2.8426
ENSMUSG00000030431.9	protein_coding	Tmem238	2	OTTMUSG00000058436.1	chr7	HAVANA	gene	4787556	4792655	-	-0.294507	6.39541	-3.26801	0.00230963	0.0201983	-2.84757
ENSMUSG00000043421.9	protein_coding	Hilpda	2	OTTMUSG00000024495.1	chr6	HAVANA	gene	29272487	29275445	+	0.59372	3.02089	2.91205	0.0059934	0.0420455	-2.84792
ENSMUSG00000015016.9	protein_coding	Acsf3	2	OTTMUSG00000061867.1	chr8	HAVANA	gene	123502225	123544619	+	0.338436	5.0486	3.15245	0.00316478	0.0257696	-2.84972
ENSMUSG00000034595.18	protein_coding	Ppp1r18	2	OTTMUSG00000032936.3	chr17	HAVANA	gene	36176485	36186488	+	-0.609601	2.63527	-2.95311	0.00538318	0.038695	-2.85464
ENSMUSG00000045160.15	protein_coding	Bola3	1	OTTMUSG00000027009.1	chr6	HAVANA	gene	83326129	83337118	+	0.27054	6.81054	3.2755	0.00226256	0.0198542	-2.85543
ENSMUSG00000022505.10	protein_coding	Emp2	2	OTTMUSG00000035738.2	chr16	HAVANA	gene	10099613	10131832	-	0.540364	3.97987	3.01452	0.00457846	0.034313	-2.86029
ENSMUSG00000019883.12	protein_coding	Echdc1	2	OTTMUSG00000028057.3	chr10	HAVANA	gene	29189162	29223465	+	1.26539	1.24823	2.67537	0.0109692	0.0665516	-2.86426
ENSMUSG00000027200.18	protein_coding	Sema6d	1	OTTMUSG00000015256.3	chr2	HAVANA	gene	123931889	124509690	+	-0.666891	2.0323	-2.86175	0.00682934	0.0465492	-2.86739
ENSMUSG00000038663.8	protein_coding	Fsd2	2	OTTMUSG00000055593.1	chr7	HAVANA	gene	81183056	81216692	-	2.08258	-0.867634	2.59825	0.0132821	0.0761398	-2.87008
ENSMUSG00000040713.13	protein_coding	Creg1	2	OTTMUSG00000021575.3	chr1	HAVANA	gene	165591315	165602877	+	0.161836	10.304	3.44548	0.00141057	0.0139085	-2.8718
ENSMUSG00000046417.15	protein_coding	Lrrc75a	2	OTTMUSG00000005865.1	chr11	HAVANA	gene	62495710	62539349	-	-1.62462	-0.984358	-2.62702	0.0123711	0.0723225	-2.87644
ENSMUSG00000020022.18	protein_coding	Ndufa12	2	OTTMUSG00000030989.4	chr10	HAVANA	gene	94034582	94057305	+	0.242905	7.94119	3.3305	0.00194391	0.0175994	-2.87686
ENSMUSG00000022098.11	protein_coding	Bmp1	2	OTTMUSG00000069182.1	chr14	HAVANA	gene	70711998	70757674	-	-0.308374	6.19851	-3.2443	0.00246477	0.0212653	-2.88026
ENSMUSG00000072235.7	protein_coding	Tuba1a	2	OTTMUSG00000017053.3	chr15	HAVANA	gene	98847718	98851584	-	0.695411	2.47542	2.85626	0.00692674	0.0470505	-2.88299
ENSMUSG00000030729.18	protein_coding	Pgm2l1	2	OTTMUSG00000032728.2	chr7	HAVANA	gene	99876601	99928075	+	-1.06186	0.861396	-2.71559	0.00991633	0.0616536	-2.88602
ENSMUSG00000001334.11	protein_coding	Fndc5	2	OTTMUSG00000009621.1	chr4	HAVANA	gene	129030477	129038386	+	1.31073	0.657539	2.64495	0.0118331	0.0702975	-2.88749
ENSMUSG00000036052.15	protein_coding	Dnajb5	2	OTTMUSG00000006629.1	chr4	HAVANA	gene	42949814	42959425	+	1.09853	1.18752	2.7037	0.0102175	0.0628821	-2.88759
ENSMUSG00000025745.13	protein_coding	Hadha	2	OTTMUSG00000024740.5	chr5	HAVANA	gene	30323302	30360160	-	0.189579	9.02972	3.37978	0.00169522	0.0159275	-2.88908
ENSMUSG00000030834.8	protein_coding	Abcc6	2	OTTMUSG00000031288.2	chr7	HAVANA	gene	45616979	45679726	-	-0.361253	5.16539	-3.17563	0.00297217	0.0244751	-2.89114
ENSMUSG00000031803.9	protein_coding	B3gnt3	2	OTTMUSG00000062166.1	chr8	HAVANA	gene	72143400	72154433	-	-1.05381	1.05609	-2.74791	0.0091391	0.0577505	-2.89307
ENSMUSG00000028437.15	protein_coding	Ubap1	2	OTTMUSG00000006663.2	chr4	HAVANA	gene	41348996	41390525	+	-0.412943	4.25567	-3.08369	0.00380807	0.0299192	-2.90079
ENSMUSG00000006127.10	protein_coding	Inpp5k	2	OTTMUSG00000006214.2	chr11	HAVANA	gene	75521814	75539697	+	-0.586252	3.00828	-2.95628	0.00533854	0.0384603	-2.90086
ENSMUSG00000028527.19	protein_coding	Ak4	2	OTTMUSG00000008456.5	chr4	HAVANA	gene	101276474	101324192	+	-0.348037	4.70963	-3.13684	0.00330111	0.0266204	-2.90147
ENSMUSG00000035504.17	protein_coding	Reep6	1	OTTMUSG00000000018.2	chr10	HAVANA	gene	80165787	80172275	+	0.183022	10.4264	3.43821	0.00143965	0.0141085	-2.9058
ENSMUSG00000090231.11	protein_coding	Cfb	2	OTTMUSG00000034004.3	chr17	HAVANA	gene	35075350	35081494	-	-1.25916	0.704934	-2.69991	0.0103151	0.0633916	-2.909
ENSMUSG00000078773.12	protein_coding	Rad54b	2	OTTMUSG00000004520.3	chr4	HAVANA	gene	11558922	11615805	+	2.01787	0.178988	2.58707	0.0136523	0.0774497	-2.91122
ENSMUSG00000033047.6	protein_coding	Eif3l	2	OTTMUSG00000070771.1	chr15	HAVANA	gene	78959379	78978605	+	0.295868	6.30649	3.22343	0.00260958	0.0221006	-2.91146
ENSMUSG00000039960.6	protein_coding	Rhou	2	OTTMUSG00000027612.2	chr8	HAVANA	gene	124380668	124390623	+	0.287807	6.00811	3.19717	0.00280322	0.0234295	-2.91286
ENSMUSG00000025813.15	protein_coding	Homer2	2	OTTMUSG00000059182.1	chr7	HAVANA	gene	81250229	81357275	-	-0.428383	4.70436	-3.1185	0.00346838	0.027691	-2.91868
ENSMUSG00000028657.15	protein_coding	Ppt1	2	OTTMUSG00000008871.4	chr4	HAVANA	gene	122730035	122752968	+	-0.439078	4.0441	-3.06327	0.00402174	0.0311365	-2.92163
ENSMUSG00000015355.14	protein_coding	Cd48	2	OTTMUSG00000016904.2	chr1	HAVANA	gene	171509577	171532826	+	-1.09641	1.05902	-2.74051	0.00931171	0.0586574	-2.92222
ENSMUSG00000015672.5	protein_coding	Mrpl32	2	OTTMUSG00000066957.1	chr13	HAVANA	gene	14782769	14787750	-	0.406999	4.58518	3.08259	0.0038193	0.0299891	-2.92323
ENSMUSG00000089809.10	protein_coding	Rasgef1b	2	OTTMUSG00000035958.2	chr5	HAVANA	gene	99365285	99876924	-	-0.534132	2.95728	-2.95917	0.00529817	0.0382768	-2.924
ENSMUSG00000019854.18	protein_coding	Reps1	2	OTTMUSG00000033574.7	chr10	HAVANA	gene	17931609	18000903	+	0.503047	4.30529	3.02198	0.00448881	0.0338188	-2.92415
ENSMUSG00000031155.18	protein_coding	Pim2	2	OTTMUSG00000018000.2	chrX	HAVANA	gene	7744501	7749671	+	1.5921	0.194858	2.58782	0.0136272	0.0773755	-2.92448
ENSMUSG00000015342.7	protein_coding	Xk	2	OTTMUSG00000016888.2	chrX	HAVANA	gene	9138995	9179489	+	1.22223	1.22312	2.64699	0.0117732	0.0700357	-2.92517
ENSMUSG00000030670.17	protein_coding	Cyp2r1	1	OTTMUSG00000027373.3	chr7	HAVANA	gene	114148917	114162207	-	-0.733821	2.02216	-2.83972	0.00722857	0.0487653	-2.92555
ENSMUSG00000034560.7	protein_coding	Washc4	2	OTTMUSG00000064863.1	chr10	HAVANA	gene	83379616	83432337	+	-0.743898	2.61401	-2.87763	0.00655424	0.0450373	-2.92677
ENSMUSG00000003865.17	protein_coding	Gys1	1	OTTMUSG00000023845.2	chr7	HAVANA	gene	45084268	45106043	+	1.23738	1.39434	2.63991	0.0119822	0.0708881	-2.92716
ENSMUSG00000032372.15	protein_coding	Plscr2	2	OTTMUSG00000022967.3	chr9	HAVANA	gene	92157655	92179805	+	-0.427274	4.21412	-3.07069	0.00394274	0.0306213	-2.93209
ENSMUSG00000037344.15	protein_coding	Slc12a9	2	OTTMUSG00000021935.3	chr5	HAVANA	gene	137312820	137331859	-	-0.701936	2.2938	-2.92848	0.00574185	0.0406361	-2.93261
ENSMUSG00000022601.12	protein_coding	Zbtb11	2	OTTMUSG00000044524.1	chr16	HAVANA	gene	55794246	55829276	+	0.787296	2.5091	2.80203	0.00796283	0.0522	-2.93428
ENSMUSG00000051495.9	protein_coding	Irf2bp2	2	OTTMUSG00000044607.1	chr8	HAVANA	gene	127315035	127320725	-	-0.476564	3.08726	-3.01265	0.0046012	0.0344214	-2.93461
ENSMUSG00000026483.14	protein_coding	Niban1	2	OTTMUSG00000021503.3	chr1	HAVANA	gene	151446937	151597690	+	-0.939343	0.919525	-2.73609	0.00941656	0.0591437	-2.93744
ENSMUSG00000023039.18	protein_coding	Krt7	2	OTTMUSG00000028023.3	chr15	HAVANA	gene	101308924	101328194	+	1.59544	-0.14632	2.57195	0.0141681	0.0796369	-2.93984
ENSMUSG00000030865.5	protein_coding	Chp2	2	OTTMUSG00000034703.1	chr7	HAVANA	gene	121818719	121822047	+	-0.807095	1.50241	-2.76814	0.0086816	0.055783	-2.94033
ENSMUSG00000025647.17	protein_coding	Shisa5	2	OTTMUSG00000031613.8	chr9	HAVANA	gene	108867633	108886845	+	-0.268162	5.92058	-3.19819	0.00279549	0.0233801	-2.94246
ENSMUSG00000051367.9	protein_coding	Six1	2	OTTMUSG00000040058.2	chr12	HAVANA	gene	73086789	73100661	-	2.20281	-1.01354	2.56021	0.0145809	0.0815287	-2.94264
ENSMUSG00000039842.16	protein_coding	Mcph1	1	OTTMUSG00000020492.3	chr8	HAVANA	gene	18645147	18853205	+	-1.04817	1.05848	-2.74109	0.00929825	0.0586014	-2.94862
ENSMUSG00000023944.15	protein_coding	Hsp90ab1	2	OTTMUSG00000020123.4	chr17	HAVANA	gene	45878701	45884197	-	0.192334	9.99776	3.40288	0.00158937	0.0152046	-2.95045
ENSMUSG00000055116.9	protein_coding	Arntl	2	OTTMUSG00000060257.1	chr7	HAVANA	gene	112806672	112913333	+	0.884981	2.02016	2.72583	0.00966357	0.0604291	-2.952
ENSMUSG00000022964.15	protein_coding	Tmem50b	2	OTTMUSG00000019970.3	chr16	HAVANA	gene	91371391	91394688	-	0.694966	3.05229	2.84591	0.00711427	0.0482223	-2.95276
ENSMUSG00000024583.4	protein_coding	Txnl1	2	OTTMUSG00000073512.2	chr18	HAVANA	gene	63794165	63841872	-	0.292364	6.81009	3.23306	0.0025418	0.0216821	-2.95453
ENSMUSG00000039193.10	protein_coding	Nlrc4	2	OTTMUSG00000072474.3	chr17	HAVANA	gene	74732433	74766137	-	-1.62585	-1.08395	-2.57218	0.0141599	0.0796256	-2.9555
ENSMUSG00000011256.17	protein_coding	Adam19	2	OTTMUSG00000005488.2	chr11	HAVANA	gene	45946819	46038170	+	-1.6528	-0.722508	-2.57956	0.0139063	0.0784956	-2.96029
ENSMUSG00000120809.1	lncRNA	Gm57031	2	NA	chr9	HAVANA	gene	95459117	95459783	-	1.26255	1.13017	2.63652	0.0120834	0.0712569	-2.96321
ENSMUSG00000026021.16	protein_coding	Sumo1	2	OTTMUSG00000022159.3	chr1	HAVANA	gene	59625717	59709993	-	-0.433596	4.05419	-3.03984	0.00428082	0.0326161	-2.96401
ENSMUSG00000023963.11	protein_coding	Cyp39a1	2	OTTMUSG00000072116.1	chr17	HAVANA	gene	43978316	44062322	+	0.366139	4.98053	3.07415	0.00390651	0.0304134	-2.96509
ENSMUSG00000056529.8	protein_coding	Ptafr	2	OTTMUSG00000009789.1	chr4	HAVANA	gene	132291378	132309994	+	-1.72637	-0.763794	-2.57712	0.0139898	0.0788764	-2.9659
ENSMUSG00000024014.9	protein_coding	Pim1	2	OTTMUSG00000046297.5	chr17	HAVANA	gene	29709727	29715086	+	-0.516573	3.49539	-2.9872	0.00492136	0.0362065	-2.96622
ENSMUSG00000035764.6	protein_coding	Fbxo45	2	OTTMUSG00000025766.1	chr16	HAVANA	gene	32048930	32065976	-	0.812266	2.06673	2.75405	0.00899788	0.0572139	-2.96643
ENSMUSG00000004268.12	protein_coding	Emg1	2	OTTMUSG00000023581.3	chr6	HAVANA	gene	124681048	124689141	-	0.303187	5.9181	3.17095	0.00301017	0.0246772	-2.97037
ENSMUSG00000040824.4	protein_coding	Snrpd2	2	OTTMUSG00000029193.3	chr7	HAVANA	gene	18883647	18887467	+	0.328661	6.35105	3.2068	0.00273066	0.0229276	-2.97154
ENSMUSG00000057913.4	lncRNA	Gm10032	2	OTTMUSG00000068882.1	chr14	HAVANA	gene	67021929	67031207	+	-1.26278	-0.718609	-2.61473	0.0127532	0.0740168	-2.97274
ENSMUSG00000069520.7	protein_coding	Tmem19	2	OTTMUSG00000064167.3	chr10	HAVANA	gene	115175579	115198406	-	-0.314558	5.81828	-3.19574	0.00281416	0.0234679	-2.97324
ENSMUSG00000025504.15	protein_coding	Eps8l2	2	OTTMUSG00000024549.10	chr7	HAVANA	gene	140918793	140942933	+	0.404101	4.65769	3.04441	0.00422905	0.0323362	-2.98188
ENSMUSG00000105096.2	protein_coding	Gbp10	2	OTTMUSG00000053860.1	chr5	HAVANA	gene	105363565	105387399	-	-1.23617	-0.103825	-2.58878	0.0135949	0.0772447	-2.98295
ENSMUSG00000030823.7	protein_coding	9130019O22Rik	2	OTTMUSG00000035263.1	chr7	HAVANA	gene	126981432	126986338	-	-1.31052	-0.216536	-2.60384	0.0131004	0.0754702	-2.98305
ENSMUSG00000024013.16	protein_coding	Fgd2	2	OTTMUSG00000028987.3	chr17	HAVANA	gene	29579888	29598635	+	-1.07309	0.948811	-2.75125	0.0090619	0.0575119	-2.98682
ENSMUSG00000004730.16	protein_coding	Adgre1	2	OTTMUSG00000072432.1	chr17	HAVANA	gene	57665691	57790527	+	-0.650658	2.19917	-2.87982	0.00651718	0.044862	-2.98811
ENSMUSG00000007655.17	protein_coding	Cav1	1	OTTMUSG00000024023.7	chr6	HAVANA	gene	17306334	17341451	+	1.47023	1.02241	2.58652	0.0136709	0.0774812	-2.98832
ENSMUSG00000023452.20	protein_coding	Pisd	1	OTTMUSG00000021306.8	chr5	HAVANA	gene	32893645	32942990	-	0.405991	4.44601	3.02319	0.00447439	0.03373	-2.98917
ENSMUSG00000002033.15	protein_coding	Cd3g	2	OTTMUSG00000034601.3	chr9	HAVANA	gene	44880870	44891729	-	-0.829861	1.76638	-2.80812	0.00783966	0.0515209	-2.9965
ENSMUSG00000002985.17	protein_coding	Apoe	2	OTTMUSG00000038239.3	chr7	HAVANA	gene	19430034	19433113	-	-0.172663	15.4754	-3.63075	0.000833794	0.00915897	-2.99724
ENSMUSG00000036751.8	protein_coding	Cox6b1	2	OTTMUSG00000059367.1	chr7	HAVANA	gene	30316286	30325576	-	0.244042	9.11932	3.34615	0.00186137	0.0170653	-2.99749
ENSMUSG00000032458.7	protein_coding	Copb2	2	OTTMUSG00000047583.3	chr9	HAVANA	gene	98445774	98470435	+	0.294566	6.52041	3.19647	0.00280855	0.0234436	-3.0016
ENSMUSG00000039231.19	protein_coding	Suv39h1	1	OTTMUSG00000017258.1	chrX	HAVANA	gene	7927410	7940999	-	-0.844857	1.5608	-2.73817	0.00936714	0.0589198	-3.00429
ENSMUSG00000022708.17	protein_coding	Zbtb20	1	OTTMUSG00000025618.6	chr16	HAVANA	gene	42696244	43462965	+	-0.303181	5.77535	-3.17403	0.00298517	0.0245193	-3.00543
ENSMUSG00000006445.4	protein_coding	Epha2	2	OTTMUSG00000010200.1	chr4	HAVANA	gene	141028551	141056695	+	0.697429	2.78582	2.8381	0.00725886	0.0488926	-3.00593
ENSMUSG00000031979.18	protein_coding	Cog2	2	OTTMUSG00000023539.2	chr8	HAVANA	gene	125247506	125278747	+	-0.475436	3.64805	-2.96083	0.00527515	0.0381464	-3.01235
ENSMUSG00000006517.6	protein_coding	Mvd	2	OTTMUSG00000061847.1	chr8	HAVANA	gene	123160340	123170161	-	0.759146	2.55286	2.79813	0.00804263	0.0525987	-3.01363
ENSMUSG00000056692.14	protein_coding	Ilrun	2	OTTMUSG00000022177.6	chr17	HAVANA	gene	27970209	28039622	-	0.261508	7.20164	3.23438	0.00253261	0.0216539	-3.0143
ENSMUSG00000031963.9	protein_coding	Bmper	2	OTTMUSG00000062429.1	chr9	HAVANA	gene	23134372	23396496	+	-1.22845	-0.483105	-2.598	0.0132902	0.0761398	-3.01589
ENSMUSG00000004266.16	protein_coding	Ptpn6	1	OTTMUSG00000038210.3	chr6	HAVANA	gene	124697670	124715677	-	-0.382302	4.44917	-3.04604	0.00421073	0.0322346	-3.01604
ENSMUSG00000020307.16	protein_coding	Cdc34	2	OTTMUSG00000064912.1	chr10	HAVANA	gene	79518029	79524232	+	0.294926	6.85049	3.2121	0.00269156	0.0227181	-3.01647
ENSMUSG00000021476.10	protein_coding	Habp4	2	OTTMUSG00000067077.1	chr13	HAVANA	gene	64309638	64334351	+	0.3206	5.79184	3.13833	0.00328783	0.0265634	-3.01672
ENSMUSG00000035798.15	protein_coding	Zdhhc17	2	OTTMUSG00000064055.1	chr10	HAVANA	gene	110777641	110846001	-	0.706901	2.46372	2.775	0.00853148	0.0550111	-3.02259
ENSMUSG00000032690.17	protein_coding	Oas2	2	OTTMUSG00000025348.3	chr5	HAVANA	gene	120868398	120887918	-	-0.936659	0.295318	-2.6773	0.0109165	0.066294	-3.02265
ENSMUSG00000104195.2	TEC	B230377A18Rik	2	OTTMUSG00000047368.1	chr5	HAVANA	gene	134205185	134206548	+	1.75738	0.347284	2.53678	0.0154378	0.0852067	-3.02927
ENSMUSG00000045776.4	protein_coding	Lrtm1	2	OTTMUSG00000068677.2	chr14	HAVANA	gene	28740165	28755602	+	-0.516085	3.44351	-2.97229	0.00511862	0.0372522	-3.0316
ENSMUSG00000080727.4	lncRNA	C920021L13Rik	1	OTTMUSG00000031605.2	chr3	HAVANA	gene	95778820	95796405	+	-0.655004	2.25302	-2.82199	0.00756578	0.0504597	-3.03339
ENSMUSG00000033545.15	protein_coding	Znrf1	2	OTTMUSG00000038178.3	chr8	HAVANA	gene	112262729	112352662	+	-0.431353	4.04123	-3.02727	0.00442616	0.033445	-3.03383
ENSMUSG00000121452.1	lncRNA	ENSMUSG00000121452	2	NA	chr9	HAVANA	gene	122764877	122771884	+	-0.91456	1.29442	-2.68776	0.0106342	0.0650107	-3.03575
ENSMUSG00000121088.1	lncRNA	Gm57138	2	NA	chr4	HAVANA	gene	140861964	140862558	-	1.36694	0.886876	2.61081	0.0128769	0.0744992	-3.03607
ENSMUSG00000024026.14	protein_coding	Glo1	2	OTTMUSG00000073281.3	chr17	HAVANA	gene	30803910	30845845	-	-0.237401	7.51249	-3.26532	0.00232674	0.0202926	-3.03648
ENSMUSG00000020846.7	protein_coding	Rflnb	2	OTTMUSG00000006222.1	chr11	HAVANA	gene	75910020	75918608	-	1.54186	0.864601	2.554	0.0148036	0.0824507	-3.03834
ENSMUSG00000039157.13	protein_coding	Eeig1	2	OTTMUSG00000011990.3	chr2	HAVANA	gene	32425344	32459768	+	-0.45723	3.99746	-3.01675	0.00455146	0.0342106	-3.03891
ENSMUSG00000018666.14	protein_coding	Cbx1	2	OTTMUSG00000001636.5	chr11	HAVANA	gene	96679953	96699466	+	0.401124	5.23527	3.08875	0.00375678	0.0295887	-3.03897
ENSMUSG00000036086.17	protein_coding	Zranb3	1	OTTMUSG00000017423.3	chr1	HAVANA	gene	127881921	128030784	-	-1.00433	0.459985	-2.61573	0.0127216	0.0738671	-3.03932
ENSMUSG00000024277.15	protein_coding	Mapre2	2	OTTMUSG00000028208.9	chr18	HAVANA	gene	23885390	24026918	+	-0.550694	2.87017	-2.87728	0.00656021	0.0450373	-3.04
ENSMUSG00000022707.17	protein_coding	Gbe1	2	OTTMUSG00000036833.1	chr16	HAVANA	gene	70110837	70366604	+	-0.318256	5.53401	-3.12904	0.00337123	0.0270499	-3.04194
ENSMUSG00000018841.18	protein_coding	Rad51d	1	OTTMUSG00000000932.2	chr11	HAVANA	gene	82767260	82781440	-	0.519419	3.34221	2.87605	0.00658113	0.0451087	-3.04387
ENSMUSG00000020485.15	protein_coding	Supt4a	2	OTTMUSG00000001315.5	chr11	HAVANA	gene	87628378	87634449	+	0.364118	4.93609	3.05646	0.00409549	0.0315026	-3.04703
ENSMUSG00000089635.2	lncRNA	Gm16559	2	OTTMUSG00000034746.1	chr3	HAVANA	gene	137987169	138012783	-	-0.921966	1.57115	-2.72541	0.00967393	0.0604644	-3.05029
ENSMUSG00000064090.15	protein_coding	Vrk2	2	OTTMUSG00000008090.3	chr11	HAVANA	gene	26421322	26543999	-	1.8078	0.23344	2.51806	0.0161553	0.0880689	-3.05272
ENSMUSG00000030282.15	protein_coding	Cmas	2	OTTMUSG00000023787.2	chr6	HAVANA	gene	142702412	142721440	+	0.275172	6.55005	3.1715	0.00300566	0.024656	-3.0529
ENSMUSG00000040147.15	protein_coding	Maob	2	OTTMUSG00000016927.2	chrX	HAVANA	gene	16575521	16683605	-	-0.198856	8.24959	-3.28802	0.00218593	0.0193538	-3.05475
ENSMUSG00000030149.16	protein_coding	Klrk1	2	OTTMUSG00000032505.2	chr6	HAVANA	gene	129587286	129600827	-	-1.29554	-0.106409	-2.57567	0.0140395	0.0791214	-3.05758
ENSMUSG00000044627.12	protein_coding	Swi5	2	OTTMUSG00000012956.5	chr2	HAVANA	gene	32168828	32178087	-	0.269049	7.56377	3.24431	0.00246477	0.0212653	-3.06112
ENSMUSG00000043067.16	protein_coding	Dpy19l1	2	OTTMUSG00000025711.4	chr9	HAVANA	gene	24323072	24414436	-	-0.414257	3.99685	-2.98478	0.00495293	0.0363762	-3.06145
ENSMUSG00000029208.17	protein_coding	Guf1	2	OTTMUSG00000027761.4	chr5	HAVANA	gene	69714266	69733316	+	0.522768	3.49287	2.88121	0.00649365	0.0447961	-3.06309
ENSMUSG00000021209.13	protein_coding	Ppp4r4	2	OTTMUSG00000049396.5	chr12	HAVANA	gene	103498542	103580090	+	-0.987296	1.16205	-2.67423	0.0110005	0.0666729	-3.06522
ENSMUSG00000035666.15	protein_coding	Gtf3c4	2	OTTMUSG00000011769.1	chr2	HAVANA	gene	28712311	28730372	-	0.811015	2.74706	2.78698	0.00827478	0.0537882	-3.06567
ENSMUSG00000048047.4	protein_coding	Zbtb33	2	OTTMUSG00000017200.3	chrX	HAVANA	gene	37278670	37285923	+	1.41143	0.576875	2.53269	0.0155919	0.0858355	-3.06674
ENSMUSG00000041236.9	protein_coding	Vps41	2	OTTMUSG00000067166.2	chr13	HAVANA	gene	18901456	19050981	+	0.382161	5.30981	3.07753	0.00387131	0.0302679	-3.06891
ENSMUSG00000000827.19	protein_coding	Tpd52l2	2	OTTMUSG00000016709.5	chr2	HAVANA	gene	181138935	181159759	+	-0.323973	5.5191	-3.12133	0.00344202	0.0275491	-3.07408
ENSMUSG00000028525.17	protein_coding	Pde4b	2	OTTMUSG00000008053.4	chr4	HAVANA	gene	101944740	102464456	+	0.697385	3.03493	2.80325	0.00793799	0.0520907	-3.07568
ENSMUSG00000037007.18	protein_coding	Zfp113	2	OTTMUSG00000022637.1	chr5	HAVANA	gene	138137964	138154006	-	-0.631486	2.73509	-2.84379	0.0071532	0.048384	-3.0761
ENSMUSG00000053835.18	protein_coding	H2-T24	2	OTTMUSG00000014957.2	chr17	HAVANA	gene	36316587	36331452	-	-1.29494	0.494668	-2.57369	0.0141078	0.079402	-3.07701
ENSMUSG00000020900.16	protein_coding	Myh10	1	OTTMUSG00000005955.5	chr11	HAVANA	gene	68582385	68707458	+	0.772733	2.77052	2.7396	0.00933337	0.058765	-3.07781
ENSMUSG00000010122.15	protein_coding	Slc47a1	2	OTTMUSG00000005831.4	chr11	HAVANA	gene	61234227	61269171	-	-0.285619	5.769	-3.14085	0.00326552	0.026433	-3.07993
ENSMUSG00000036564.18	protein_coding	Ndrg4	2	OTTMUSG00000027408.7	chr8	HAVANA	gene	96403608	96441747	+	1.80897	-0.892205	2.48315	0.0175752	0.0939342	-3.08064
ENSMUSG00000042087.6	TEC	4933440N22Rik	2	OTTMUSG00000056754.1	chr6	HAVANA	gene	117882769	117884721	-	-1.06522	0.343461	-2.61003	0.012902	0.0746106	-3.08113
ENSMUSG00000053094.16	protein_coding	Tmem248	2	OTTMUSG00000055826.2	chr5	HAVANA	gene	130245922	130272606	+	0.32998	5.64799	3.09902	0.00365473	0.0288913	-3.08255
ENSMUSG00000030814.18	protein_coding	Bcl7c	2	OTTMUSG00000023194.2	chr7	HAVANA	gene	127260628	127308105	-	-0.586944	2.5567	-2.82366	0.00753346	0.0503459	-3.08615
ENSMUSG00000034845.7	protein_coding	Plvap	2	OTTMUSG00000062158.1	chr8	HAVANA	gene	71950409	71964396	-	-0.358337	4.95311	-3.07454	0.00390237	0.0304038	-3.09149
ENSMUSG00000026748.14	protein_coding	Plxdc2	2	OTTMUSG00000011395.2	chr2	HAVANA	gene	16361115	16760650	+	1.40724	0.439681	2.5103	0.0164617	0.0893975	-3.0933
ENSMUSG00000069743.6	protein_coding	Zfp820	2	OTTMUSG00000072301.1	chr17	HAVANA	gene	22035866	22064753	-	0.834903	1.58232	2.64309	0.011888	0.0704031	-3.10216
ENSMUSG00000067274.11	protein_coding	Rplp0	2	OTTMUSG00000014700.3	chr5	HAVANA	gene	115697526	115701786	+	0.240845	8.72534	3.28106	0.0022282	0.0196573	-3.10868
ENSMUSG00000039376.14	protein_coding	Synpo2l	2	OTTMUSG00000027061.1	chr14	HAVANA	gene	20709014	20718422	-	1.83978	-0.501138	2.46615	0.0183072	0.0968391	-3.10995
ENSMUSG00000027425.19	protein_coding	Kat14	1	OTTMUSG00000003524.4	chr2	HAVANA	gene	144210903	144249596	+	-0.56579	3.2939	-2.89057	0.00633791	0.0439992	-3.1106
ENSMUSG00000032028.16	protein_coding	Nxpe2	2	OTTMUSG00000027436.2	chr9	HAVANA	gene	48229306	48264754	-	-0.509821	3.19418	-2.88723	0.00639303	0.0443402	-3.11191
ENSMUSG00000069372.4	protein_coding	Ctxn3	2	OTTMUSG00000061315.2	chr18	HAVANA	gene	57601588	57611205	+	2.16712	-0.30299	2.4651	0.0183535	0.0968842	-3.11215
ENSMUSG00000041577.6	protein_coding	Prelp	2	OTTMUSG00000026872.2	chr1	HAVANA	gene	133838042	133849152	-	-0.372175	5.02028	-3.05686	0.00409109	0.0314876	-3.11404
ENSMUSG00000037306.14	protein_coding	Man1c1	2	OTTMUSG00000011212.4	chr4	HAVANA	gene	134289001	134431601	-	-1.37933	0.722249	-2.5918	0.0134945	0.0769281	-3.11528
ENSMUSG00000030382.16	protein_coding	Slc27a5	2	OTTMUSG00000027130.4	chr7	HAVANA	gene	12722273	12732119	-	-0.198659	9.44693	-3.32415	0.0019784	0.0178487	-3.11568
ENSMUSG00000020612.17	protein_coding	Prkar1a	2	OTTMUSG00000003351.1	chr11	HAVANA	gene	109540231	109560482	+	0.265654	6.89303	3.17473	0.0029795	0.0244883	-3.11599
ENSMUSG00000118221.2	lncRNA	Gm50194	2	OTTMUSG00000074184.1	chr19	HAVANA	gene	43516751	43554468	+	2.08075	-1.38918	2.4624	0.0184725	0.0972725	-3.11728
ENSMUSG00000085404.2	lncRNA	Gm12909	2	OTTMUSG00000009014.1	chr4	HAVANA	gene	62006525	62008761	+	0.765922	2.21554	2.74653	0.0091711	0.0579137	-3.11918
ENSMUSG00000032184.6	protein_coding	Lysmd2	2	OTTMUSG00000062850.2	chr9	HAVANA	gene	75533023	75545053	+	1.83	-0.157889	2.46516	0.0183507	0.0968842	-3.1196
ENSMUSG00000033538.14	protein_coding	Casp4	2	OTTMUSG00000033830.2	chr9	HAVANA	gene	5308828	5336783	+	-1.24229	0.41838	-2.55236	0.0148629	0.0825658	-3.11979
ENSMUSG00000053310.12	protein_coding	Nrgn	2	OTTMUSG00000043307.2	chr9	HAVANA	gene	37455788	37464200	-	-1.52111	-0.372003	-2.50574	0.0166439	0.0900818	-3.11996
ENSMUSG00000017344.5	protein_coding	Vtn	2	OTTMUSG00000000143.2	chr11	HAVANA	gene	78389917	78393150	+	-0.260855	11.0892	-3.39979	0.00160317	0.0152909	-3.12084
ENSMUSG00000020719.15	protein_coding	Ddx5	1	OTTMUSG00000003589.5	chr11	HAVANA	gene	106671181	106680011	-	-0.266369	7.56014	-3.22798	0.00257738	0.0219074	-3.12148
ENSMUSG00000118249.2	lncRNA	Gm36608	2	OTTMUSG00000073815.1	chr19	HAVANA	gene	3739686	3758176	-	1.44681	0.199984	2.51033	0.0164604	0.0893975	-3.1224
ENSMUSG00000001761.8	protein_coding	Smo	2	OTTMUSG00000013446.2	chr6	HAVANA	gene	29735502	29761364	+	1.6223	0.3161	2.47369	0.0179793	0.0955376	-3.12243
ENSMUSG00000025185.15	protein_coding	Loxl4	1	OTTMUSG00000035803.4	chr19	HAVANA	gene	42582421	42601252	-	1.4013	0.550968	2.50397	0.0167154	0.0902786	-3.12571
ENSMUSG00000060969.10	protein_coding	Irx1	2	OTTMUSG00000040082.2	chr13	HAVANA	gene	72106040	72111842	-	-1.16631	-0.166348	-2.59544	0.0133742	0.076412	-3.13217
ENSMUSG00000030909.7	protein_coding	Anks4b	2	OTTMUSG00000017197.2	chr7	HAVANA	gene	119773081	119784809	+	-0.341877	5.48236	-3.09904	0.00365455	0.0288913	-3.13267
ENSMUSG00000021270.14	protein_coding	Hsp90aa1	2	OTTMUSG00000019766.8	chr12	HAVANA	gene	110657039	110669162	-	0.281884	6.64189	3.15457	0.00314671	0.0256654	-3.13377
ENSMUSG00000056737.15	protein_coding	Capg	2	OTTMUSG00000022323.8	chr6	HAVANA	gene	72521374	72539966	+	-0.798476	1.69922	-2.76566	0.00873645	0.0559953	-3.13432
ENSMUSG00000055044.13	protein_coding	Pdlim1	2	OTTMUSG00000043391.2	chr19	HAVANA	gene	40209617	40260286	-	0.359308	4.93522	3.01245	0.00460364	0.0344214	-3.13533
ENSMUSG00000093661.2	protein_coding	Eif4e3	2	OTTMUSG00000042259.1	chr6	HAVANA	gene	99602096	99643732	-	-0.521319	2.56782	-2.81728	0.00765767	0.0507533	-3.13843
ENSMUSG00000059866.14	protein_coding	Tnip2	1	OTTMUSG00000023093.3	chr5	HAVANA	gene	34653431	34671335	-	-0.605793	2.45103	-2.78048	0.0084132	0.0544673	-3.14282
ENSMUSG00000066894.15	protein_coding	Vsig10	2	OTTMUSG00000025764.4	chr5	HAVANA	gene	117457148	117493070	+	1.74092	0.0374619	2.45306	0.0188898	0.0990227	-3.14971
ENSMUSG00000025795.9	protein_coding	Rassf3	2	OTTMUSG00000064427.1	chr10	HAVANA	gene	121246255	121312252	-	0.48742	4.97855	3.01104	0.00462083	0.034498	-3.15345
ENSMUSG00000004939.8	protein_coding	Nmrk2	2	OTTMUSG00000065060.1	chr10	HAVANA	gene	81034004	81037885	-	2.04541	-0.113152	2.44457	0.0192761	0.100514	-3.15889
ENSMUSG00000036667.15	protein_coding	Tcaf1	2	OTTMUSG00000027060.4	chr6	HAVANA	gene	42644936	42687022	-	1.11982	1.2179	2.56896	0.0142721	0.0801158	-3.15992
ENSMUSG00000051989.12	protein_coding	Smim11	2	OTTMUSG00000028548.2	chr16	HAVANA	gene	92098174	92109929	+	0.367591	5.17734	3.0365	0.00431902	0.0328092	-3.16076
ENSMUSG00000044534.9	protein_coding	Ackr2	2	OTTMUSG00000062682.1	chr9	HAVANA	gene	121727421	121740140	+	1.51395	0.585502	2.47018	0.0181312	0.0961851	-3.16193
ENSMUSG00000020806.16	protein_coding	Rhbdf2	2	OTTMUSG00000003950.2	chr11	HAVANA	gene	116488991	116517845	-	-0.610919	2.28512	-2.78247	0.00837067	0.0542193	-3.16543
ENSMUSG00000071649.7	protein_coding	B3gat3	2	OTTMUSG00000074543.1	chr19	HAVANA	gene	8897738	8904600	+	0.347196	5.70361	3.07025	0.00394744	0.0306392	-3.16667
ENSMUSG00000084349.4	processed_pseudogene	Rpl3-ps1	2	OTTMUSG00000017075.1	chrX	HAVANA	gene	13068810	13070019	+	0.567972	3.20419	2.81006	0.00780067	0.0513301	-3.17199
ENSMUSG00000056671.8	protein_coding	Prelid2	2	OTTMUSG00000073523.1	chr18	HAVANA	gene	42008665	42084307	-	-0.434564	3.96025	-2.95771	0.00531851	0.0383805	-3.17203
ENSMUSG00000022022.4	protein_coding	Mtrf1	2	OTTMUSG00000069216.1	chr14	HAVANA	gene	79635212	79661027	+	0.803833	2.24037	2.70269	0.0102435	0.0630118	-3.17239
ENSMUSG00000105802.2	TEC	Gm43012	2	OTTMUSG00000054536.1	chr5	HAVANA	gene	137335671	137336607	+	-1.20565	0.458282	-2.53494	0.0155069	0.0855143	-3.17344
ENSMUSG00000091721.5	protein_coding	Gimd1	2	OTTMUSG00000047632.3	chr3	HAVANA	gene	132335581	132351112	+	-0.805726	1.7796	-2.66981	0.0111227	0.0671337	-3.1744
ENSMUSG00000050022.17	protein_coding	Amz1	2	OTTMUSG00000026842.3	chr5	HAVANA	gene	140709882	140747194	+	-1.25588	-0.229617	-2.52215	0.015996	0.0873917	-3.17878
ENSMUSG00000037710.9	protein_coding	Cisd1	2	OTTMUSG00000031045.1	chr10	HAVANA	gene	71166310	71180784	-	0.198221	8.34116	3.23216	0.00254809	0.0217214	-3.18282
ENSMUSG00000052560.16	protein_coding	Cpne8	2	OTTMUSG00000024751.3	chr15	HAVANA	gene	90371685	90563635	-	-0.86416	1.21673	-2.66543	0.0112449	0.0677121	-3.18287
ENSMUSG00000000567.6	protein_coding	Sox9	2	OTTMUSG00000003313.1	chr11	HAVANA	gene	112673050	112678586	+	0.929656	1.58564	2.62734	0.0123615	0.0722991	-3.18338
ENSMUSG00000075705.14	protein_coding	Msrb1	2	OTTMUSG00000021061.2	chr17	HAVANA	gene	24955616	24961752	+	-0.258513	8.90476	-3.2806	0.00223102	0.0196573	-3.18358
ENSMUSG00000038742.8	protein_coding	Angptl6	2	OTTMUSG00000042075.2	chr9	HAVANA	gene	20785104	20791023	-	-1.00492	0.99083	-2.56272	0.0144917	0.0811711	-3.1852
ENSMUSG00000031875.8	protein_coding	Cmtm3	2	OTTMUSG00000061906.1	chr8	HAVANA	gene	105066042	105074304	+	-0.557192	2.68945	-2.81928	0.0076186	0.0506875	-3.18942
ENSMUSG00000064325.5	protein_coding	Hhip	2	OTTMUSG00000031006.2	chr8	HAVANA	gene	80692480	80784635	-	1.48562	0.180165	2.46812	0.0182211	0.0964812	-3.19127
ENSMUSG00000000154.17	protein_coding	Slc22a18	2	OTTMUSG00000025376.2	chr7	HAVANA	gene	143027473	143053071	+	-0.265001	6.60207	-3.15237	0.00316549	0.0257696	-3.2022
ENSMUSG00000044594.15	protein_coding	Serpinb3a	2	OTTMUSG00000021000.2	chr1	HAVANA	gene	106973317	106980033	-	1.91168	-1.39766	2.41308	0.0207743	0.106297	-3.20301
ENSMUSG00000002580.8	protein_coding	Mien1	2	OTTMUSG00000006365.1	chr11	HAVANA	gene	98328534	98329817	-	0.296915	7.51423	3.18538	0.0028946	0.0240057	-3.20313
ENSMUSG00000048126.17	protein_coding	Col6a3	2	OTTMUSG00000022359.6	chr1	HAVANA	gene	90693645	90771693	-	-1.06746	0.386706	-2.53887	0.0153596	0.0848477	-3.20616
ENSMUSG00000060923.6	protein_coding	Acyp2	2	OTTMUSG00000005346.2	chr11	HAVANA	gene	30455991	30599587	-	1.04961	1.29743	2.56213	0.0145127	0.0812182	-3.21377
ENSMUSG00000022221.15	protein_coding	Ripk3	2	OTTMUSG00000069733.1	chr14	HAVANA	gene	56022452	56026322	-	-1.52966	-0.896305	-2.45516	0.018795	0.0986066	-3.21695
ENSMUSG00000086784.3	protein_coding	Isoc2a	2	OTTMUSG00000058579.1	chr7	HAVANA	gene	4880152	4899972	+	0.392912	6.78535	3.13977	0.00327514	0.0264942	-3.21733
ENSMUSG00000113902.2	protein_coding	Ndufb1	2	OTTMUSG00000066107.2	chr12	HAVANA	gene	101934349	101943327	-	0.291512	7.70806	3.18994	0.0028589	0.0237865	-3.21782
ENSMUSG00000035208.17	protein_coding	Slfn8	2	OTTMUSG00000000922.8	chr11	HAVANA	gene	82892984	82911636	-	-1.06159	0.396481	-2.55073	0.0149223	0.082824	-3.21809
ENSMUSG00000027201.17	protein_coding	Myef2	2	OTTMUSG00000015333.7	chr2	HAVANA	gene	124926548	124965581	-	-1.43236	-0.304741	-2.4444	0.019284	0.100515	-3.21834
ENSMUSG00000027673.13	protein_coding	Ndufb5	1	OTTMUSG00000028013.4	chr3	HAVANA	gene	32791139	32805715	+	0.232567	8.17649	3.20951	0.00271059	0.0228188	-3.22164
ENSMUSG00000026705.17	protein_coding	Klhl20	2	OTTMUSG00000021980.3	chr1	HAVANA	gene	160915945	160959081	-	-0.980607	1.21766	-2.59297	0.0134559	0.0767761	-3.22314
ENSMUSG00000037493.7	protein_coding	Cib2	2	OTTMUSG00000030276.1	chr9	HAVANA	gene	54452078	54467502	-	-0.482469	3.25406	-2.8542	0.00696383	0.0472774	-3.22325
ENSMUSG00000018654.19	protein_coding	Ikzf1	2	OTTMUSG00000005161.2	chr11	HAVANA	gene	11634980	11722926	+	-0.880488	0.737196	-2.58085	0.0138625	0.0782957	-3.23226
ENSMUSG00000059173.21	protein_coding	Pde1a	2	OTTMUSG00000013315.7	chr2	HAVANA	gene	79664797	79959802	-	-0.861199	1.4476	-2.65983	0.0114029	0.0684706	-3.23414
ENSMUSG00000040605.8	protein_coding	Bace2	2	OTTMUSG00000071868.1	chr16	HAVANA	gene	97157942	97244136	+	-0.701672	2.01859	-2.70058	0.0102977	0.0633153	-3.23471
ENSMUSG00000020737.13	protein_coding	Jpt1	2	OTTMUSG00000003443.2	chr11	HAVANA	gene	115388179	115405213	-	-0.400811	3.92902	-2.92256	0.00583123	0.04111	-3.23514
ENSMUSG00000025856.16	protein_coding	Pdgfa	2	OTTMUSG00000025151.2	chr5	HAVANA	gene	138961769	138983125	-	0.595877	3.1712	2.75039	0.00908181	0.0575765	-3.23568
ENSMUSG00000060131.12	protein_coding	Atp8b4	2	OTTMUSG00000015754.3	chr2	HAVANA	gene	126162893	126342594	-	-1.43046	-1.20603	-2.43626	0.0196616	0.102069	-3.23858
ENSMUSG00000024844.16	protein_coding	Banf1	2	OTTMUSG00000074270.1	chr19	HAVANA	gene	5414666	5417196	-	0.270578	6.35371	3.09354	0.00370889	0.0292654	-3.24319
ENSMUSG00000037860.16	protein_coding	Aim2	2	OTTMUSG00000033253.7	chr1	HAVANA	gene	173178445	173293606	+	-1.56518	-0.630492	-2.43387	0.0197739	0.102527	-3.2444
ENSMUSG00000073062.4	protein_coding	Zxdb	2	OTTMUSG00000018137.2	chrX	HAVANA	gene	93768175	93773793	+	-1.38916	-0.219745	-2.44769	0.0191336	0.0998525	-3.24441
ENSMUSG00000084790.2	lncRNA	Gm15879	2	OTTMUSG00000027160.1	chr16	HAVANA	gene	3850703	3855711	-	1.00991	1.45811	2.55708	0.0146928	0.0819448	-3.24541
ENSMUSG00000000253.14	protein_coding	Gmpr	1	OTTMUSG00000023421.3	chr13	HAVANA	gene	45660920	45707276	+	1.18514	1.44248	2.52455	0.0159032	0.0870643	-3.24881
ENSMUSG00000033439.13	protein_coding	Trmt13	1	OTTMUSG00000054476.8	chr3	HAVANA	gene	116374742	116408236	-	0.852116	1.90084	2.60401	0.013095	0.0754702	-3.25004
ENSMUSG00000031207.17	protein_coding	Msn	2	OTTMUSG00000018161.3	chrX	HAVANA	gene	95139648	95212158	+	-0.406197	3.71805	-2.90231	0.00614733	0.0429143	-3.25498
ENSMUSG00000032314.15	protein_coding	Etfa	2	OTTMUSG00000026421.1	chr9	HAVANA	gene	55361792	55419527	-	0.228158	8.9353	3.23803	0.0025075	0.0214895	-3.2552
ENSMUSG00000025194.6	protein_coding	Abcc2	2	OTTMUSG00000026258.2	chr19	HAVANA	gene	43770631	43829179	+	-0.253277	6.61557	-3.12736	0.00338659	0.0271562	-3.26047
ENSMUSG00000060675.14	protein_coding	Plaat3	2	OTTMUSG00000033094.2	chr19	HAVANA	gene	7534824	7565910	+	0.529326	3.8022	2.82794	0.0074511	0.0499255	-3.26085
ENSMUSG00000028011.17	protein_coding	Tdo2	2	OTTMUSG00000023136.3	chr3	HAVANA	gene	81864397	81883509	-	-0.178294	9.76464	-3.28015	0.00223379	0.0196573	-3.26297
ENSMUSG00000025732.7	protein_coding	Mcrip2	2	OTTMUSG00000073268.4	chr17	HAVANA	gene	26082672	26087738	-	0.281452	6.85911	3.1158	0.00349363	0.027849	-3.2693
ENSMUSG00000030621.18	protein_coding	Me3	2	OTTMUSG00000025905.2	chr7	HAVANA	gene	89281600	89503567	+	1.96172	-1.06712	2.37323	0.0228206	0.113511	-3.2729
ENSMUSG00000101514.3	lncRNA	Gm5524	2	OTTMUSG00000046490.1	chr1	HAVANA	gene	27923059	27941903	+	-0.427142	3.71542	-2.89042	0.00634044	0.0439992	-3.27291
ENSMUSG00000040127.14	protein_coding	Sdr9c7	2	OTTMUSG00000027610.2	chr10	HAVANA	gene	127734387	127747630	+	-0.476735	3.17718	-2.81792	0.00764523	0.0507377	-3.27398
ENSMUSG00000028599.11	protein_coding	Tnfrsf1b	2	OTTMUSG00000010013.3	chr4	HAVANA	gene	144940033	144973440	-	-0.433681	3.54772	-2.8589	0.00687969	0.0468052	-3.2746
ENSMUSG00000024354.14	protein_coding	Slc23a1	2	OTTMUSG00000023952.1	chr18	HAVANA	gene	35747657	35760297	-	-0.333486	5.0868	-2.99591	0.00480947	0.0355668	-3.277
ENSMUSG00000045087.9	protein_coding	S1pr5	2	OTTMUSG00000028855.1	chr9	HAVANA	gene	21154208	21159739	-	-0.68958	1.96186	-2.71864	0.00984048	0.0613263	-3.27765
ENSMUSG00000078350.12	protein_coding	Smim1	2	OTTMUSG00000010499.4	chr4	HAVANA	gene	154104927	154110687	-	0.610485	3.19314	2.78345	0.00834966	0.0541105	-3.27837
ENSMUSG00000030731.14	protein_coding	Syt3	2	OTTMUSG00000031834.9	chr7	HAVANA	gene	44033526	44049611	+	-0.731221	1.33753	-2.65182	0.0116325	0.069363	-3.27844
ENSMUSG00000063179.14	protein_coding	Pstk	2	OTTMUSG00000023369.4	chr7	HAVANA	gene	130972870	130996211	+	0.505723	3.26302	2.77707	0.00848649	0.0547761	-3.28295
ENSMUSG00000004707.15	protein_coding	Ly9	1	OTTMUSG00000016916.3	chr1	HAVANA	gene	171416192	171434978	-	-1.49984	-1.13165	-2.40329	0.0212608	0.108098	-3.28326
ENSMUSG00000092124.3	lncRNA	B930094E09Rik	2	NA	chr18	HAVANA	gene	31742565	31747100	+	1.80575	-0.0592188	2.37602	0.0226713	0.112943	-3.28447
ENSMUSG00000031993.8	protein_coding	Snx19	2	OTTMUSG00000062819.1	chr9	HAVANA	gene	30338404	30378029	+	0.478163	3.69566	2.83586	0.00730075	0.0491232	-3.28489
ENSMUSG00000002416.14	protein_coding	Ndufb2	2	OTTMUSG00000026896.1	chr6	HAVANA	gene	39569508	39580316	+	0.263029	7.54453	3.15598	0.00313471	0.0255839	-3.2858
ENSMUSG00000061950.18	protein_coding	Ppp4r1	2	OTTMUSG00000034201.3	chr17	HAVANA	gene	66089568	66148921	+	-0.592553	2.52107	-2.71556	0.00991701	0.0616536	-3.2876
ENSMUSG00000044150.13	protein_coding	Bclaf3	2	OTTMUSG00000019441.2	chrX	HAVANA	gene	158309684	158376077	+	-1.03943	1.07762	-2.52053	0.0160588	0.0876541	-3.28852
ENSMUSG00000078768.3	protein_coding	Zfp566	2	OTTMUSG00000044415.3	chr7	HAVANA	gene	29776762	29789952	-	-1.50504	-0.337859	-2.40974	0.0209391	0.1068	-3.28883
ENSMUSG00000030244.8	protein_coding	Gys2	2	OTTMUSG00000023569.2	chr6	HAVANA	gene	142368339	142418835	-	0.269079	6.89743	3.10814	0.00356629	0.0282617	-3.29127
ENSMUSG00000031618.14	protein_coding	Nr3c2	2	OTTMUSG00000022950.5	chr8	HAVANA	gene	77626070	77971641	+	1.41106	0.833668	2.41944	0.0204636	0.105127	-3.29158
ENSMUSG00000021624.10	protein_coding	Cd180	1	OTTMUSG00000035367.1	chr13	HAVANA	gene	102830066	102876137	+	-1.48295	-0.908971	-2.41114	0.0208696	0.10653	-3.2921
ENSMUSG00000061371.8	protein_coding	Zfp873	2	OTTMUSG00000060211.5	chr10	HAVANA	gene	81883957	81900579	+	1.06495	0.872227	2.46899	0.018183	0.0963833	-3.29452
ENSMUSG00000039347.8	protein_coding	Atp6v0e2	2	OTTMUSG00000057232.1	chr6	HAVANA	gene	48514549	48518735	+	1.42791	0.632334	2.41432	0.0207132	0.106137	-3.29526
ENSMUSG00000018387.13	protein_coding	Shroom1	2	OTTMUSG00000005639.3	chr11	HAVANA	gene	53348032	53358593	+	-0.446259	4.38539	-2.94516	0.00549656	0.0392389	-3.29611
ENSMUSG00000060019.7	processed_pseudogene	Gm10073	2	OTTMUSG00000074759.1	chr8	HAVANA	gene	107299641	107299982	-	0.417522	6.65929	3.09462	0.00369814	0.0291985	-3.29636
ENSMUSG00000017718.16	protein_coding	Afmid	2	OTTMUSG00000042165.1	chr11	HAVANA	gene	117716750	117730734	+	-0.534326	3.27822	-2.83263	0.00736163	0.0494809	-3.29881
ENSMUSG00000042510.8	protein_coding	AA986860	2	OTTMUSG00000049611.1	chr1	HAVANA	gene	130659713	130672359	+	-0.78222	1.54167	-2.64574	0.0118098	0.0701919	-3.30493
ENSMUSG00000039620.18	protein_coding	Trmt9b	2	OTTMUSG00000027150.4	chr8	HAVANA	gene	36924702	36983724	+	1.15118	1.77168	2.5074	0.0165773	0.0898621	-3.30724
ENSMUSG00000022299.10	protein_coding	Slc25a32	2	OTTMUSG00000070497.2	chr15	HAVANA	gene	38954626	38976111	-	-0.432268	4.0885	-2.89745	0.00622565	0.0433903	-3.30944
ENSMUSG00000037526.8	protein_coding	Atg14	2	OTTMUSG00000069683.1	chr14	HAVANA	gene	47778350	47808106	-	-0.454476	3.82838	-2.87747	0.00655693	0.0450373	-3.30957
ENSMUSG00000064345.1	protein_coding	mt-Nd2	3	NA	chrM	ENSEMBL	gene	3914	4951	+	0.362238	11.239	3.31817	0.0020114	0.0180825	-3.30993
ENSMUSG00000005150.17	protein_coding	Wdr83	2	OTTMUSG00000029968.4	chr8	HAVANA	gene	85801664	85807935	-	0.572732	3.67913	2.79513	0.00810453	0.0528152	-3.31339
ENSMUSG00000113399.3	lncRNA	Gm48199	2	OTTMUSG00000067422.1	chr13	HAVANA	gene	52334271	52336456	+	1.01762	1.51717	2.52058	0.016057	0.0876541	-3.31467
ENSMUSG00000028073.16	protein_coding	Pear1	2	OTTMUSG00000036958.7	chr3	HAVANA	gene	87655197	87731613	-	-0.627523	2.26025	-2.68859	0.0106122	0.064907	-3.31517
ENSMUSG00000034422.15	protein_coding	Parp14	2	OTTMUSG00000027273.1	chr16	HAVANA	gene	35653244	35691914	-	-0.471687	3.4002	-2.82837	0.00744276	0.0498956	-3.31519
ENSMUSG00000024937.16	protein_coding	Ehbp1l1	2	OTTMUSG00000074433.1	chr19	HAVANA	gene	5757404	5776345	-	-0.53313	3.27254	-2.81098	0.00778249	0.0513061	-3.3169
ENSMUSG00000070407.6	protein_coding	Hs3st3b1	2	OTTMUSG00000007900.1	chr11	HAVANA	gene	63776618	63813116	-	0.452417	4.52395	2.90292	0.00613768	0.0428703	-3.31726
ENSMUSG00000027356.9	protein_coding	Fermt1	2	OTTMUSG00000015663.1	chr2	HAVANA	gene	132746309	132787826	-	1.39792	0.291637	2.38256	0.0223256	0.111698	-3.31871
ENSMUSG00000113613.2	lncRNA	Gm40893	2	OTTMUSG00000065789.1	chr12	HAVANA	gene	98490103	98492842	+	-1.5802	-0.9805	-2.38463	0.0222174	0.111286	-3.32236
ENSMUSG00000017677.12	protein_coding	Wsb1	2	OTTMUSG00000000167.3	chr11	HAVANA	gene	79130198	79145497	-	-0.393304	3.84495	-2.88184	0.00648316	0.0447477	-3.32578
ENSMUSG00000018736.15	protein_coding	Ndel1	2	OTTMUSG00000005956.1	chr11	HAVANA	gene	68712260	68762684	-	-0.380067	4.24913	-2.90362	0.00612649	0.0428154	-3.32799
ENSMUSG00000022761.13	protein_coding	Lztr1	2	OTTMUSG00000025194.4	chr16	HAVANA	gene	17326552	17344197	+	0.514848	4.14688	2.8384	0.00725325	0.0488804	-3.33124
ENSMUSG00000031819.14	protein_coding	Emc8	2	OTTMUSG00000043012.2	chr8	HAVANA	gene	121380653	121395312	-	-0.351752	4.96028	-2.97053	0.00514235	0.0373669	-3.33198
ENSMUSG00000072692.8	transcribed_processed_pseudogene	Rpl37rt	2	OTTMUSG00000014624.3	chr5	HAVANA	gene	115240982	115248327	-	0.377197	6.36897	3.06082	0.00404807	0.0312127	-3.33204
ENSMUSG00000021583.8	protein_coding	Erap1	2	OTTMUSG00000067484.1	chr13	HAVANA	gene	74787687	74841320	+	-0.419329	4.07281	-2.89292	0.00629939	0.0438069	-3.34652
ENSMUSG00000038351.15	protein_coding	Sgsm2	2	OTTMUSG00000006187.1	chr11	HAVANA	gene	74740087	74787886	-	0.724827	1.99235	2.63966	0.0119897	0.0709	-3.34861
ENSMUSG00000038656.6	protein_coding	Cyp3a16	2	OTTMUSG00000025125.1	chr5	HAVANA	gene	145373119	145406533	-	-0.640027	2.55232	-2.76994	0.00864203	0.0555843	-3.34967
ENSMUSG00000062997.7	protein_coding	Rpl35	2	OTTMUSG00000012348.3	chr2	HAVANA	gene	38891592	38895636	-	0.267844	6.74249	3.08038	0.00384191	0.0301202	-3.3497
ENSMUSG00000022125.8	protein_coding	Cln5	2	OTTMUSG00000069882.1	chr14	HAVANA	gene	103307652	103315064	+	-0.444137	4.11023	-2.88008	0.00651285	0.0448562	-3.3507
ENSMUSG00000028923.15	protein_coding	Necap2	2	OTTMUSG00000010080.3	chr4	HAVANA	gene	140793823	140805668	-	-0.490807	3.10971	-2.75345	0.00901161	0.0572445	-3.35083
ENSMUSG00000020650.16	protein_coding	Bcap29	2	OTTMUSG00000065130.1	chr12	HAVANA	gene	31640966	31684657	-	0.472524	3.70478	2.77733	0.00848096	0.0547679	-3.35134
ENSMUSG00000039899.6	protein_coding	Fgl2	2	OTTMUSG00000025650.1	chr5	HAVANA	gene	21577640	21583372	+	-0.941204	0.567844	-2.50399	0.0167147	0.0902786	-3.35593
ENSMUSG00000052595.9	protein_coding	A1cf	2	OTTMUSG00000068183.3	chr19	HAVANA	gene	31846164	31926395	+	0.361608	5.33412	2.96069	0.00527715	0.0381464	-3.35727
ENSMUSG00000031253.16	protein_coding	Srpx2	2	OTTMUSG00000018714.2	chrX	HAVANA	gene	132809175	132833195	+	-0.917662	0.546832	-2.47411	0.0179613	0.095521	-3.36351
ENSMUSG00000025279.8	protein_coding	Dnase1l3	1	OTTMUSG00000024054.1	chr14	HAVANA	gene	14475200	14505240	+	-0.436054	4.59695	-2.93508	0.0056436	0.0400733	-3.36471
ENSMUSG00000029918.10	protein_coding	Mrps33	2	OTTMUSG00000024100.2	chr6	HAVANA	gene	39778738	39787922	-	0.456636	4.23503	2.85731	0.00690801	0.046973	-3.3649
ENSMUSG00000118642.2	pseudogene	AY036118	3	NA	chr17	ENSEMBL	gene	40158994	40159718	-	0.946294	2.07985	2.59877	0.0132649	0.0760925	-3.36505
ENSMUSG00000052852.9	protein_coding	Reep1	2	OTTMUSG00000029707.2	chr6	HAVANA	gene	71684545	71787694	+	1.91118	-0.444132	2.31511	0.0261322	0.124438	-3.3733
ENSMUSG00000030990.19	protein_coding	Pgap2	1	OTTMUSG00000030548.10	chr7	HAVANA	gene	101859415	101887774	+	-0.390588	4.43826	-2.90577	0.00609219	0.0426036	-3.37347
ENSMUSG00000097231.3	lncRNA	Gm26852	2	OTTMUSG00000059187.1	chr7	HAVANA	gene	19116145	19126643	-	-1.50831	-0.855368	-2.36636	0.0231908	0.114774	-3.37671
[truncated: 10,839 more rows]
